# Supplementary material for: TH2BS11ph histone mark is enriched in the unsynapsed axes of the XY body and predominantly associates with H3K4me3-containing genomic regions in mammalian spermatocytes
Source: Epigenetics Chromatin. 2019 Sep 7;12:53. doi: 10.1186/s13072-019-0300-y (PMC6731575; doi:10.1186/s13072-019-0300-y)
Supplement: Supplementary file 7 — Additional file 7: Table S2. Table of Mass spectrometry dataset. [file 13072_2019_300_MOESM7_ESM.xlsx]

## Sheet: Sheet1
Gene Symbol	Unique peptides	Total peptides	Sum Intensity	Function
XY body & Meiotic Recombination
Smarca5	12	21	7400000	Regulator of γH2AX phosphorylation; Gene Expression
Scml2	11	17	3900000	Critical regulator of pericentric heterochromatin formation; shown to interact with γH2AX by IP assays
Hp1bp3	10	19	21000000	Identified as interacting protein partner with γH2AX
Parp1	4	7	4300000	Regulator of genome stability
Mre11a	4	4	450000	Part of MRN complex involved in DNA repair and recombination
Top2a	4	4	450000	Topoisomerase protein, involved in centromeric heterochromatin formation
H2afx	3	20	23000000	H2A variant; involved in DSB repair and recombination
Baz1a	3	8	990000	DSB repair and Gene Regulation
Smarca4 (Brg1)	3	3	580000	Important chromatin remodeling factor in spermatogenesis, phosphorylation by ATM kinase regulates DSB repair
Hormad1	2	7	550000	Chromosomal Axes Protein associated with DSB initiation
Baz1b	2	2	85000	Regulator of γH2AX-Mdc1 signaling
Chd5	2	2	400000	Chromatin remodeler in the XY body; Associated with PAR region in spermatocytes
H2afy2	1	2	160000	Macro H2A; Involved in sex chromosome inactivation
Heterochromatin Formation in XY body
Scml2	11	17	3900000	Critical regulator of pericentric heterochromatin formation; also associated with sex chromosomes
Hormad1	2	7	550000	Chromosomal axes Protein involved in silencing of the XY body
Cbx1	2	5	240000	Heterochromatin protein associated with MSCI
Chd5	2	2	400000	Involved in sex chromosome inactivation and pericentric heterochromatin formation
Transcription
Smarca5	12	21	7400000	Regulator of γH2AX phosphorylation; Gene Expression
H3f3b	4	10	33000000	H3 variant, Epigenetic regulator of gene expression, associated with sex body during pachytene stage
Trim28	4	6	540000	Associated with Brdt to mediate transcrption repression in spermatocytes
Smarcd2	4	6	1300000	Component of SWI/SNF complex
Smarcc1	4	5	760000	Component of SWI/SNF complex
Smarcb1	3	4	1000000	Component of SWI/SNF complex
Smarca4 (Brg1)	3	3	580000	Important chromatin remodeling factor in spermatogenesis, phosphorylation by ATM kinase regulates DSB repair
Smarcc2	2	7	970000	Component of SWI/SNF complex
Brd7	2	4	87000	Transcriptional regulator of DNA damage and repair genes
Smarca2 (Brm)	2	2	150000	Provides ATPase activity and part of the SWI/SNF complex
H2afz	2	5	8300000	Histone H2AZ
Other Proteins
Hist1h4b	11	158	3700000000	Core histone H4
Sycp3	8	20	15000000	Axial element of the synaptonemal complex
TH2B	6	40	82000000	H2B variant found in spermatocytes and spermatids
Npm1	4	6	2600000	Histone Chaperone
H2afx	3	20	23000000	Core histone H2A
Sycp2	2	4	670000	Component of the synaptonemal complex
Syce1	2	3	510000	Component of the synaptonemal complex
Hist3h2ba	1	3	1300000	Core histone H2B
