# Supplementary material for: TH2BS11ph histone mark is enriched in the unsynapsed axes of the XY body and predominantly associates with H3K4me3-containing genomic regions in mammalian spermatocytes
Source: Epigenetics Chromatin. 2019 Sep 7;12:53. doi: 10.1186/s13072-019-0300-y (PMC6731575; doi:10.1186/s13072-019-0300-y)
Supplement: Supplementary file 8 — Additional file 8: Table S2. ChIP-seq dataset [P20]. TH2BS11ph ChIP sequencing peaks (called over TH2B dataset) in P20 mouse testicular cells. [file 13072_2019_300_MOESM8_ESM.xlsx]

## Sheet: Sheet1
chr1	1.25755e+07	1.25795e+07	1.74119
chr1	4.18431e+07	4.18471e+07	1.93555
chr1	6.79527e+07	6.79567e+07	1.90247
chr1	8.02319e+07	8.02359e+07	3.03562
chr1	1.14419e+08	1.14423e+08	1.6402
chr1	1.49783e+08	1.49787e+08	1.6316
chr1	1.67154e+08	1.67158e+08	12.3736
chr1	1.80667e+08	1.80671e+08	1.6082
chr1	1.83244e+08	1.83248e+08	1.51725
chr1	1.87647e+08	1.87651e+08	1.58772
chr1	1.91952e+08	1.91956e+08	1.1483
chr1	1.93737e+08	1.93741e+08	1.85444
chr10	5.2992e+06	5.3032e+06	1.84164
chr10	3.2718e+07	3.2722e+07	1.93837
chr10	7.00365e+07	7.00405e+07	1.73878
chr10	8.18063e+07	8.18103e+07	1.72726
chr10	9.29989e+07	9.30029e+07	1.4599
chr10	1.17393e+08	1.17397e+08	1.94188
chr11	1.54645e+07	1.54685e+07	1.7917
chr11	3.12097e+07	3.12137e+07	1.69612
chr11	6.13358e+07	6.13398e+07	2.32875
chr11	1.05152e+08	1.05156e+08	1.87376
chr12	2.90434e+07	2.90474e+07	1.17375
chr12	7.14479e+07	7.14519e+07	1.6821
chr12	9.85632e+07	9.85672e+07	4.49365
chr12	1.12533e+08	1.12537e+08	1.00937
chr12	1.17721e+08	1.17725e+08	1.16126
chr13	1.29445e+07	1.29485e+07	1.13222
chr13	4.54422e+07	4.54462e+07	1.879
chr13	9.37373e+07	9.37413e+07	2.32523
chr13	1.1972e+08	1.19724e+08	1.01639
chr13	1.19927e+08	1.19931e+08	1.51633
chr13	1.20032e+08	1.20036e+08	23.3919
chr13	1.20213e+08	1.20217e+08	1.06664
chr14	3.1732e+06	3.1772e+06	4.19884
chr14	3.558e+06	3.562e+06	1.40841
chr14	3.6239e+06	3.6279e+06	2.59942
chr14	4.2044e+06	4.2084e+06	1.79918
chr14	4.8801e+06	4.8841e+06	1.42267
chr14	5.2384e+06	5.2424e+06	3.84341
chr14	5.3821e+06	5.3861e+06	1.1703
chr14	5.4979e+06	5.5019e+06	2.71137
chr14	5.5869e+06	5.5909e+06	1.47248
chr14	5.7124e+06	5.7164e+06	1.77568
chr14	6.4888e+06	6.4928e+06	23.7473
chr14	1.33071e+07	1.33111e+07	3.48798
chr14	2.20654e+07	2.20694e+07	15.2171
chr14	2.52941e+07	2.52981e+07	4.19884
chr14	2.5989e+07	2.5993e+07	1.67907
chr14	3.40183e+07	3.40223e+07	7.04225
chr14	4.18833e+07	4.18873e+07	4.55426
chr14	4.23973e+07	4.24013e+07	14.1508
chr14	4.31956e+07	4.31996e+07	1.98442
chr14	4.8148e+07	4.8152e+07	2.07871
chr14	5.28637e+07	5.28677e+07	3.77759
chr14	5.29559e+07	5.29599e+07	39.8747
chr14	5.30981e+07	5.31021e+07	2.42171
chr14	6.12867e+07	6.12907e+07	2.77713
chr14	9.72445e+07	9.72485e+07	2.16783
chr15	6.1005e+06	6.1045e+06	2.50069
chr15	2.39986e+07	2.40026e+07	2.5427
chr15	7.13966e+07	7.14006e+07	12.3736
chr15	1.03828e+08	1.03832e+08	3.0232
chr16	3.0146e+06	3.0186e+06	4.95234
chr16	3.1274e+06	3.1314e+06	18.0605
chr16	1.06071e+07	1.06111e+07	2.87981
chr16	5.82984e+07	5.83024e+07	1.75159
chr17	5.2336e+06	5.2376e+06	1.84867
chr17	1.03858e+07	1.03898e+07	1.82697
chr17	1.34468e+07	1.34508e+07	1.79607
chr17	2.6777e+07	2.6781e+07	1.88694
chr17	3.99739e+07	3.99779e+07	1.78939
chr17	4.00634e+07	4.00674e+07	1.87804
chr17	4.01385e+07	4.01425e+07	2.32905
chr17	4.74323e+07	4.74363e+07	2.2965
chr17	7.53159e+07	7.53199e+07	2.06548
chr18	7.1169e+06	7.1209e+06	4.90969
chr18	4.39688e+07	4.39728e+07	1.89266
chr18	7.72053e+07	7.72093e+07	1.81307
chr18	8.00501e+07	8.00541e+07	1.77995
chr18	8.49945e+07	8.49985e+07	2.27478
chr18	8.92168e+07	8.92208e+07	12.3736
chr19	3.545e+06	3.549e+06	1.85988
chr19	5.22e+06	5.224e+06	1.87738
chr19	2.20063e+07	2.20103e+07	1.88885
chr19	4.69903e+07	4.69943e+07	2.0228
chr19	5.89299e+07	5.89339e+07	2.13344
chr2	1.27347e+07	1.27387e+07	2.49076
chr2	4.07968e+07	4.08008e+07	2.52675
chr2	7.15328e+07	7.15368e+07	1.94794
chr2	8.65969e+07	8.66009e+07	1.98278
chr2	8.97041e+07	8.97081e+07	2.51268
chr2	9.02755e+07	9.02795e+07	1.80717
chr2	9.06199e+07	9.06239e+07	1.74666
chr2	9.57474e+07	9.57514e+07	2.00873
chr2	1.11667e+08	1.11671e+08	1.8181
chr2	1.48949e+08	1.48953e+08	1.58679
chr2	1.76766e+08	1.7677e+08	1.23661
chr2	1.77323e+08	1.77327e+08	2.18426
chr2	1.79862e+08	1.79866e+08	1.40629
chr3	9.303e+06	9.307e+06	1.47965
chr3	2.8248e+07	2.8252e+07	1.23468
chr3	4.57019e+07	4.57059e+07	15.2171
chr3	7.46331e+07	7.46371e+07	1.51738
chr3	1.05941e+08	1.05945e+08	1.41364
chr3	1.2245e+08	1.22454e+08	1.25729
chr3	1.45701e+08	1.45705e+08	1.15384
chr4	2.2451e+07	2.2455e+07	13.7953
chr4	5.15312e+07	5.15352e+07	2.77713
chr4	6.0586e+07	6.059e+07	1.07291
chr4	6.08063e+07	6.08103e+07	1.87462
chr4	9.16638e+07	9.16678e+07	1.79598
chr4	1.21924e+08	1.21928e+08	2.03842
chr4	1.2208e+08	1.22084e+08	2.82135
chr4	1.22193e+08	1.22197e+08	2.35062
chr4	1.22399e+08	1.22403e+08	1.92886
chr4	1.26422e+08	1.26426e+08	1.54087
chr4	1.36981e+08	1.36985e+08	1.43987
chr4	1.44739e+08	1.44743e+08	1.67624
chr4	1.46167e+08	1.46171e+08	1.8569
chr4	1.46536e+08	1.4654e+08	3.84341
chr4	1.46729e+08	1.46733e+08	2.42171
chr4	1.51572e+08	1.51576e+08	1.41153
chr4	1.56332e+08	1.56336e+08	2.12704
chr5	7.0306e+06	7.0346e+06	1.7654
chr5	1.11837e+07	1.11877e+07	1.82113
chr5	1.13259e+07	1.13299e+07	1.81363
chr5	1.14747e+07	1.14787e+07	2.06856
chr5	1.16171e+07	1.16211e+07	1.71189
chr5	1.17116e+07	1.17156e+07	10.0634
chr5	1.17749e+07	1.17789e+07	1.43285
chr5	1.34554e+07	1.34594e+07	2.1188
chr5	2.29605e+07	2.29645e+07	1.80958
chr5	6.19062e+07	6.19102e+07	2.08371
chr5	9.36549e+07	9.36589e+07	2.13669
chr5	9.40294e+07	9.40334e+07	2.24014
chr5	9.42013e+07	9.42053e+07	2.47115
chr5	9.43579e+07	9.43619e+07	1.35286
chr5	9.47049e+07	9.47089e+07	1.33559
chr5	9.49887e+07	9.49927e+07	2.59942
chr5	9.5393e+07	9.5397e+07	2.02088
chr5	9.55911e+07	9.55951e+07	1.90602
chr5	9.56881e+07	9.56921e+07	1.90366
chr5	1.10227e+08	1.10231e+08	1.85967
chr5	1.2725e+08	1.27254e+08	2.47503
chr5	1.30582e+08	1.30586e+08	2.0382
chr5	1.3488e+08	1.34884e+08	1.86545
chr5	1.4054e+08	1.40544e+08	1.68003
chr5	1.47801e+08	1.47805e+08	3.00428
chr6	1.68991e+07	1.69031e+07	3.45376
chr6	3.92415e+07	3.92455e+07	1.86564
chr6	6.00147e+07	6.00187e+07	2.07907
chr6	9.72195e+07	9.72235e+07	2.06735
chr6	1.2209e+08	1.22094e+08	1.79109
chr6	1.22797e+08	1.22801e+08	2.04209
chr6	1.28305e+08	1.28309e+08	1.83395
chr6	1.3634e+08	1.36344e+08	1.71077
chr6	1.42868e+08	1.42872e+08	1.65313
chr6	1.47827e+08	1.47831e+08	1.70377
chr7	3.492e+06	3.496e+06	2.22198
chr7	3.7037e+06	3.7077e+06	5.39108
chr7	4.7704e+06	4.7744e+06	1.87206
chr7	6.8103e+06	6.8143e+06	2.12359
chr7	7.8351e+06	7.8391e+06	1.5339
chr7	7.9693e+06	7.9733e+06	1.5477
chr7	8.1154e+06	8.1194e+06	2.65561
chr7	8.3924e+06	8.3964e+06	1.7803
chr7	8.7847e+06	8.7887e+06	1.77907
chr7	8.9178e+06	8.9218e+06	1.69356
chr7	9.1392e+06	9.1432e+06	1.86158
chr7	9.3559e+06	9.3599e+06	1.94937
chr7	1.2544e+07	1.2548e+07	1.77256
chr7	1.77105e+07	1.77145e+07	1.77745
chr7	2.01961e+07	2.02001e+07	1.74844
chr7	2.02727e+07	2.02767e+07	2.00342
chr7	2.03387e+07	2.03427e+07	1.27744
chr7	2.03975e+07	2.04015e+07	1.46022
chr7	2.05611e+07	2.05651e+07	1.82953
chr7	2.06553e+07	2.06593e+07	1.16156
chr7	2.07045e+07	2.07085e+07	2.30323
chr7	2.08204e+07	2.08244e+07	1.30731
chr7	2.11805e+07	2.11845e+07	3.84341
chr7	2.20593e+07	2.20633e+07	2.76586
chr7	2.21809e+07	2.21849e+07	3.34838
chr7	2.22597e+07	2.22637e+07	1.7822
chr7	2.23315e+07	2.23355e+07	1.58465
chr7	2.24198e+07	2.24238e+07	1.75545
chr7	2.25077e+07	2.25117e+07	1.88401
chr7	2.25501e+07	2.25541e+07	2.90137
chr7	2.25989e+07	2.26029e+07	1.59173
chr7	2.28115e+07	2.28155e+07	1.76025
chr7	2.31792e+07	2.31832e+07	1.65174
chr7	2.78067e+07	2.78107e+07	1.25238
chr7	3.24063e+07	3.24103e+07	1.50029
chr7	3.25289e+07	3.25329e+07	18.0605
chr7	3.25944e+07	3.25984e+07	1.20396
chr7	3.30942e+07	3.30982e+07	3.84341
chr7	3.58685e+07	3.58725e+07	1.6898
chr7	3.87805e+07	3.87845e+07	1.94561
chr7	3.89781e+07	3.89821e+07	1.83455
chr7	3.91809e+07	3.91849e+07	1.28947
chr7	4.95719e+07	4.95759e+07	1.08785
chr7	8.28474e+07	8.28514e+07	1.317
chr7	1.05882e+08	1.05886e+08	1.42855
chr7	1.06067e+08	1.06071e+08	1.23451
chr7	1.06143e+08	1.06147e+08	1.17666
chr7	1.22582e+08	1.22586e+08	1.32568
chr7	1.40524e+08	1.40528e+08	1.71085
chr7	1.43562e+08	1.43566e+08	1.12807
chr8	1.14039e+07	1.14079e+07	2.4491
chr8	2.00283e+07	2.00323e+07	2.42917
chr8	2.03481e+07	2.03521e+07	2.23473
chr8	2.05978e+07	2.06018e+07	2.56342
chr8	2.11121e+07	2.11161e+07	2.83876
chr8	2.77274e+07	2.77314e+07	2.34839
chr8	4.45828e+07	4.45868e+07	1.71871
chr8	6.3007e+07	6.3011e+07	1.84417
chr8	7.1717e+07	7.1721e+07	1.8481
chr8	1.0097e+08	1.00974e+08	1.93862
chr9	8.1582e+06	8.1622e+06	1.79173
chr9	6.10964e+07	6.11004e+07	2.01323
chr9	1.1641e+08	1.16414e+08	2.00318
chr9	1.2404e+08	1.24044e+08	1.88492
chr9	1.24257e+08	1.24261e+08	1.97155
chr9	1.24483e+08	1.24487e+08	1.93425
chrM	6099.5	10099.5	2.02957
chrX	3.0645e+06	3.0685e+06	1.98423
chrX	3.2192e+06	3.2232e+06	2.16669
chrX	3.3107e+06	3.3147e+06	1.87714
chrX	3.4612e+06	3.4652e+06	12.3736
chrX	3.7822e+06	3.7862e+06	1.24792
chrX	3.8431e+06	3.8471e+06	1.22202
chrX	4.1016e+06	4.1056e+06	1.40138
chrX	4.3737e+06	4.3777e+06	16.6388
chrX	4.5562e+06	4.5602e+06	1.12062
chrX	4.882e+06	4.886e+06	1.30684
chrX	4.9313e+06	4.9353e+06	1.36875
chrX	5.1413e+06	5.1453e+06	1.76102
chrX	5.3373e+06	5.3413e+06	2.32605
chrX	5.5159e+06	5.5199e+06	12.3736
chrX	5.7475e+06	5.7515e+06	3.48798
chrX	6.0837e+06	6.0877e+06	3.84341
chrX	6.3796e+06	6.3836e+06	15.2171
chrX	6.5073e+06	6.5113e+06	6.33139
chrX	6.6045e+06	6.6085e+06	12.3736
chrX	6.738e+06	6.742e+06	2.42171
chrX	6.8639e+06	6.8679e+06	1.38418
chrX	7.0436e+06	7.0476e+06	1.45948
chrX	7.2185e+06	7.2225e+06	2.59942
chrX	8.0258e+06	8.0298e+06	1.05971
chrX	8.8171e+06	8.8211e+06	4.19884
chrX	8.9654e+06	8.9694e+06	20.9039
chrX	9.1233e+06	9.1273e+06	1.10142
chrX	9.2261e+06	9.2301e+06	5.97597
chrX	9.5889e+06	9.5929e+06	5.26512
chrX	9.9086e+06	9.9126e+06	1.9478
chrX	9.9656e+06	9.9696e+06	1.59777
chrX	1.00075e+07	1.00115e+07	1.32803
chrX	1.00705e+07	1.00745e+07	2.49493
chrX	1.01232e+07	1.01272e+07	1.16521
chrX	1.01735e+07	1.01775e+07	4.55426
chrX	1.02186e+07	1.02226e+07	1.34092
chrX	1.03215e+07	1.03255e+07	1.53314
chrX	1.04422e+07	1.04462e+07	2.28799
chrX	1.05677e+07	1.05717e+07	1.45938
chrX	1.06836e+07	1.06876e+07	12.3736
chrX	1.0796e+07	1.08e+07	1.82912
chrX	1.08721e+07	1.08761e+07	1.92348
chrX	1.09702e+07	1.09742e+07	1.92152
chrX	1.11261e+07	1.11301e+07	12.3736
chrX	1.12725e+07	1.12765e+07	1.37291
chrX	1.13522e+07	1.13562e+07	1.71085
chrX	1.14794e+07	1.14834e+07	2.15184
chrX	1.19834e+07	1.19874e+07	2.66997
chrX	1.25452e+07	1.25492e+07	2.83474
chrX	1.2928e+07	1.2932e+07	1.99158
chrX	1.32256e+07	1.32296e+07	1.4641
chrX	1.34126e+07	1.34166e+07	1.27363
chrX	1.35739e+07	1.35779e+07	1.53283
chrX	1.36775e+07	1.36815e+07	1.58803
chrX	1.38765e+07	1.38805e+07	1.89151
chrX	1.4056e+07	1.406e+07	1.77194
chrX	1.43885e+07	1.43925e+07	1.78272
chrX	1.46846e+07	1.46886e+07	2.64095
chrX	1.48857e+07	1.48897e+07	2.14088
chrX	1.50667e+07	1.50707e+07	1.9468
chrX	1.51238e+07	1.51278e+07	2.00941
chrX	1.52836e+07	1.52876e+07	2.28828
chrX	1.58308e+07	1.58348e+07	1.68702
chrX	1.64847e+07	1.64887e+07	1.40946
chrX	1.67352e+07	1.67392e+07	2.22178
chrX	1.68155e+07	1.68195e+07	7.54349
chrX	1.69249e+07	1.69289e+07	1.67829
chrX	1.70883e+07	1.70923e+07	2.19956
chrX	1.72513e+07	1.72553e+07	1.26706
chrX	1.74492e+07	1.74532e+07	1.28607
chrX	1.76203e+07	1.76243e+07	1.37675
chrX	1.79408e+07	1.79448e+07	1.28344
chrX	1.83139e+07	1.83179e+07	1.37348
chrX	1.85073e+07	1.85113e+07	13.7953
chrX	1.86374e+07	1.86414e+07	1.45416
chrX	1.87526e+07	1.87566e+07	1.63359
chrX	1.88166e+07	1.88206e+07	5.26512
chrX	1.89193e+07	1.89233e+07	1.45718
chrX	1.89933e+07	1.89973e+07	1.59238
chrX	1.91043e+07	1.91083e+07	1.53204
chrX	1.93077e+07	1.93117e+07	1.64944
chrX	1.99501e+07	1.99541e+07	1.54835
chrX	2.07279e+07	2.07319e+07	1.5678
chrX	2.10431e+07	2.10471e+07	2.37728
chrX	2.1214e+07	2.1218e+07	1.46469
chrX	2.14403e+07	2.14443e+07	1.52709
chrX	2.17048e+07	2.17088e+07	18.0605
chrX	2.17904e+07	2.17944e+07	1.57216
chrX	2.19523e+07	2.19563e+07	3.84341
chrX	2.21149e+07	2.21189e+07	1.79838
chrX	2.21847e+07	2.21887e+07	15.2171
chrX	2.22781e+07	2.22821e+07	1.50955
chrX	2.24304e+07	2.24344e+07	1.60849
chrX	2.25937e+07	2.25977e+07	1.60122
chrX	2.27863e+07	2.27903e+07	1.52102
chrX	2.28733e+07	2.28773e+07	1.43849
chrX	2.293e+07	2.2934e+07	1.90041
chrX	2.30173e+07	2.30213e+07	4.19884
chrX	2.30966e+07	2.31006e+07	1.60597
chrX	2.32092e+07	2.32132e+07	1.60753
chrX	2.33273e+07	2.33313e+07	12.3736
chrX	2.34627e+07	2.34667e+07	1.88857
chrX	2.3622e+07	2.3626e+07	1.4684
chrX	2.38223e+07	2.38263e+07	1.62542
chrX	2.38845e+07	2.38885e+07	1.49172
chrX	2.41825e+07	2.41865e+07	1.6291
chrX	2.44581e+07	2.44621e+07	1.35543
chrX	2.4524e+07	2.4528e+07	1.42965
chrX	2.46888e+07	2.46928e+07	1.59492
chrX	2.52703e+07	2.52743e+07	1.64713
chrX	2.54665e+07	2.54705e+07	1.77725
chrX	2.57543e+07	2.57583e+07	1.62961
chrX	2.59495e+07	2.59535e+07	2.04104
chrX	2.61543e+07	2.61583e+07	2.09521
chrX	2.63234e+07	2.63274e+07	1.81981
chrX	2.64114e+07	2.64154e+07	1.71051
chrX	2.65153e+07	2.65193e+07	2.15273
chrX	2.66296e+07	2.66336e+07	1.72181
chrX	2.67285e+07	2.67325e+07	4.19884
chrX	2.68339e+07	2.68379e+07	1.57048
chrX	2.7249e+07	2.7253e+07	1.50541
chrX	2.80611e+07	2.80651e+07	1.50561
chrX	2.87115e+07	2.87155e+07	1.50731
chrX	2.87745e+07	2.87785e+07	1.52483
chrX	2.88655e+07	2.88695e+07	1.52964
chrX	2.89113e+07	2.89153e+07	1.5857
chrX	2.96242e+07	2.96282e+07	1.68039
chrX	2.99719e+07	2.99759e+07	1.58623
chrX	3.02433e+07	3.02473e+07	1.51423
chrX	3.02853e+07	3.02893e+07	1.49608
chrX	3.04117e+07	3.04157e+07	1.44656
chrX	3.0935e+07	3.0939e+07	2.04177
chrX	3.12353e+07	3.12393e+07	1.49469
chrX	3.1697e+07	3.1701e+07	1.50227
chrX	3.20093e+07	3.20133e+07	1.47758
chrX	3.21489e+07	3.21529e+07	1.50796
chrX	3.23057e+07	3.23097e+07	1.50602
chrX	3.24768e+07	3.24808e+07	1.5548
chrX	3.26518e+07	3.26558e+07	1.44807
chrX	3.28725e+07	3.28765e+07	1.5304
chrX	3.30041e+07	3.30081e+07	1.40219
chrX	3.30909e+07	3.30949e+07	2.0155
chrX	3.31869e+07	3.31909e+07	1.49107
chrX	3.33081e+07	3.33121e+07	1.41253
chrX	3.34343e+07	3.34383e+07	4.55426
chrX	3.35631e+07	3.35671e+07	1.5248
chrX	3.36431e+07	3.36471e+07	1.52587
chrX	3.38236e+07	3.38276e+07	1.52327
chrX	3.39687e+07	3.39727e+07	1.79641
chrX	3.41411e+07	3.41451e+07	1.6241
chrX	3.42735e+07	3.42775e+07	1.57718
chrX	3.44651e+07	3.44691e+07	1.54696
chrX	3.45165e+07	3.45205e+07	1.48822
chrX	3.45667e+07	3.45707e+07	1.62376
chrX	3.5324e+07	3.5328e+07	1.48958
chrX	3.55456e+07	3.55496e+07	12.3736
chrX	3.58597e+07	3.58637e+07	13.7953
chrX	3.61132e+07	3.61172e+07	1.5379
chrX	3.61838e+07	3.61878e+07	1.58208
chrX	3.63318e+07	3.63358e+07	1.44048
chrX	3.6428e+07	3.6432e+07	1.5354
chrX	3.67381e+07	3.67421e+07	1.9478
chrX	3.71263e+07	3.71303e+07	1.54301
chrX	3.74587e+07	3.74627e+07	1.42481
chrX	3.76263e+07	3.76303e+07	1.6425
chrX	3.81056e+07	3.81096e+07	1.54857
chrX	3.83408e+07	3.83448e+07	4.19884
chrX	3.84814e+07	3.84854e+07	12.3736
chrX	3.89557e+07	3.89597e+07	1.45999
chrX	3.94205e+07	3.94245e+07	1.92925
chrX	3.95292e+07	3.95332e+07	4.55426
chrX	3.96771e+07	3.96811e+07	1.49813
chrX	3.97781e+07	3.97821e+07	1.32809
chrX	3.98847e+07	3.98887e+07	1.60072
chrX	4.00618e+07	4.00658e+07	1.51075
chrX	4.02346e+07	4.02386e+07	1.89515
chrX	4.03689e+07	4.03729e+07	1.58616
chrX	4.04411e+07	4.04451e+07	1.53156
chrX	4.061e+07	4.0614e+07	1.26665
chrX	4.07357e+07	4.07397e+07	1.41901
chrX	4.08039e+07	4.08079e+07	1.36987
chrX	4.08911e+07	4.08951e+07	1.63082
chrX	4.09827e+07	4.09867e+07	1.56424
chrX	4.11015e+07	4.11055e+07	1.60093
chrX	4.12903e+07	4.12943e+07	1.39169
chrX	4.14045e+07	4.14085e+07	1.65537
chrX	4.14911e+07	4.14951e+07	1.11224
chrX	4.17351e+07	4.17391e+07	1.88857
chrX	4.19847e+07	4.19887e+07	1.1537
chrX	4.21581e+07	4.21621e+07	15.2171
chrX	4.23794e+07	4.23834e+07	15.2171
chrX	4.26074e+07	4.26114e+07	2.77713
chrX	4.27745e+07	4.27785e+07	1.46292
chrX	4.28327e+07	4.28367e+07	1.07918
chrX	4.28803e+07	4.28843e+07	1.4739
chrX	4.30153e+07	4.30193e+07	2.59942
chrX	4.31001e+07	4.31041e+07	1.56868
chrX	4.32272e+07	4.32312e+07	1.06313
chrX	4.34108e+07	4.34148e+07	1.79776
chrX	4.34802e+07	4.34842e+07	1.43911
chrX	4.37276e+07	4.37316e+07	1.14458
chrX	4.39437e+07	4.39477e+07	1.32399
chrX	4.41533e+07	4.41573e+07	1.80394
chrX	4.43379e+07	4.43419e+07	1.33931
chrX	4.45186e+07	4.45226e+07	1.46468
chrX	4.47175e+07	4.47215e+07	1.65556
chrX	4.49239e+07	4.49279e+07	12.3736
chrX	4.50757e+07	4.50797e+07	1.80884
chrX	4.52726e+07	4.52766e+07	2.77713
chrX	4.55818e+07	4.55858e+07	5.26512
chrX	4.58367e+07	4.58407e+07	1.30018
chrX	4.60042e+07	4.60082e+07	12.3736
chrX	4.61495e+07	4.61535e+07	2.42171
chrX	4.63113e+07	4.63153e+07	1.36591
chrX	4.64007e+07	4.64047e+07	1.31322
chrX	4.65284e+07	4.65324e+07	1.44107
chrX	4.66771e+07	4.66811e+07	1.36036
chrX	4.6856e+07	4.686e+07	1.62883
chrX	4.69901e+07	4.69941e+07	2.42171
chrX	4.71669e+07	4.71709e+07	5.97597
chrX	4.74164e+07	4.74204e+07	1.35543
chrX	4.75319e+07	4.75359e+07	1.52515
chrX	4.76722e+07	4.76762e+07	1.52205
chrX	4.78052e+07	4.78092e+07	1.57034
chrX	4.79882e+07	4.79922e+07	1.65902
chrX	4.83216e+07	4.83256e+07	1.78127
chrX	4.85355e+07	4.85395e+07	1.59737
chrX	4.87328e+07	4.87368e+07	1.67419
chrX	4.89635e+07	4.89675e+07	1.85579
chrX	4.90731e+07	4.90771e+07	1.40448
chrX	4.91242e+07	4.91282e+07	1.43027
chrX	4.9261e+07	4.9265e+07	1.69234
chrX	4.93655e+07	4.93695e+07	1.63012
chrX	4.95617e+07	4.95657e+07	2.76168
chrX	4.97719e+07	4.97759e+07	1.51552
chrX	4.99935e+07	4.99975e+07	1.52026
chrX	5.0217e+07	5.0221e+07	1.6171
chrX	5.03662e+07	5.03702e+07	1.6034
chrX	5.0482e+07	5.0486e+07	1.61977
chrX	5.07101e+07	5.07141e+07	1.59078
chrX	5.09152e+07	5.09192e+07	1.51676
chrX	5.0996e+07	5.1e+07	1.55959
chrX	5.10943e+07	5.10983e+07	6.68682
chrX	5.11611e+07	5.11651e+07	1.59173
chrX	5.12426e+07	5.12466e+07	1.4698
chrX	5.13273e+07	5.13313e+07	15.2171
chrX	5.14329e+07	5.14369e+07	1.45251
chrX	5.15641e+07	5.15681e+07	1.43105
chrX	5.16155e+07	5.16195e+07	12.3736
chrX	5.18769e+07	5.18809e+07	1.40774
chrX	5.21904e+07	5.21944e+07	1.43906
chrX	5.23435e+07	5.23475e+07	3.84341
chrX	5.24223e+07	5.24263e+07	1.44395
chrX	5.25093e+07	5.25133e+07	1.50708
chrX	5.25635e+07	5.25675e+07	1.66804
chrX	5.27889e+07	5.27929e+07	1.73713
chrX	5.29805e+07	5.29845e+07	1.52971
chrX	5.30435e+07	5.30475e+07	1.449
chrX	5.31411e+07	5.31451e+07	1.38505
chrX	5.32353e+07	5.32393e+07	4.55426
chrX	5.3376e+07	5.338e+07	2.95484
chrX	5.37066e+07	5.37106e+07	1.54729
chrX	5.40401e+07	5.40441e+07	2.23214
chrX	5.42365e+07	5.42405e+07	1.47691
chrX	5.47664e+07	5.47704e+07	1.62524
chrX	5.52601e+07	5.52641e+07	1.9478
chrX	5.53033e+07	5.53073e+07	1.55145
chrX	5.536e+07	5.5364e+07	2.83181
chrX	5.55724e+07	5.55764e+07	1.54903
chrX	5.59343e+07	5.59383e+07	3.84341
chrX	5.62022e+07	5.62062e+07	1.50257
chrX	5.63924e+07	5.63964e+07	1.60008
chrX	5.64612e+07	5.64652e+07	1.61158
chrX	5.6583e+07	5.6587e+07	15.2171
chrX	5.67749e+07	5.67789e+07	1.5745
chrX	5.72042e+07	5.72082e+07	1.59377
chrX	5.74787e+07	5.74827e+07	1.62506
chrX	5.76687e+07	5.76727e+07	1.50258
chrX	5.78334e+07	5.78374e+07	1.62082
chrX	5.78953e+07	5.78993e+07	1.62469
chrX	5.79843e+07	5.79883e+07	1.59238
chrX	5.80931e+07	5.80971e+07	1.55066
chrX	5.8164e+07	5.8168e+07	1.52707
chrX	5.82567e+07	5.82607e+07	1.47812
chrX	5.83652e+07	5.83692e+07	1.43269
chrX	5.84982e+07	5.85022e+07	1.49979
chrX	5.86153e+07	5.86193e+07	1.42186
chrX	5.8715e+07	5.8719e+07	1.53314
chrX	5.87967e+07	5.88007e+07	1.56123
chrX	5.88451e+07	5.88491e+07	3.22141
chrX	5.89647e+07	5.89687e+07	1.67577
chrX	5.90899e+07	5.90939e+07	1.98154
chrX	5.91327e+07	5.91367e+07	1.75528
chrX	5.92078e+07	5.92118e+07	1.55629
chrX	5.9305e+07	5.9309e+07	1.83032
chrX	5.94342e+07	5.94382e+07	12.3736
chrX	5.9582e+07	5.9586e+07	1.5618
chrX	5.96698e+07	5.96738e+07	1.44442
chrX	5.9758e+07	5.9762e+07	2.42171
chrX	6.00152e+07	6.00192e+07	1.51361
chrX	6.02542e+07	6.02582e+07	1.63713
chrX	6.07846e+07	6.07886e+07	1.46604
chrX	6.09477e+07	6.09517e+07	1.47002
chrX	6.11211e+07	6.11251e+07	1.54769
chrX	6.13103e+07	6.13143e+07	1.49602
chrX	6.14277e+07	6.14317e+07	1.56177
chrX	6.155e+07	6.1554e+07	1.71085
chrX	6.17043e+07	6.17083e+07	1.53041
chrX	6.20458e+07	6.20498e+07	5.26512
chrX	6.23563e+07	6.23603e+07	1.46667
chrX	6.24397e+07	6.24437e+07	1.96473
chrX	6.25139e+07	6.25179e+07	1.9478
chrX	6.26874e+07	6.26914e+07	1.50554
chrX	6.32038e+07	6.32078e+07	2.06628
chrX	6.36479e+07	6.36519e+07	2.42171
chrX	6.37299e+07	6.37339e+07	1.58354
chrX	6.38687e+07	6.38727e+07	1.66134
chrX	6.40063e+07	6.40103e+07	1.47587
chrX	6.41729e+07	6.41769e+07	1.97742
chrX	6.43609e+07	6.43649e+07	16.6388
chrX	6.44923e+07	6.44963e+07	13.7953
chrX	6.47175e+07	6.47215e+07	1.58959
chrX	6.48467e+07	6.48507e+07	1.72989
chrX	6.49197e+07	6.49237e+07	15.2171
chrX	6.52128e+07	6.52168e+07	1.67927
chrX	6.56467e+07	6.56507e+07	12.3736
chrX	6.6085e+07	6.6089e+07	1.67087
chrX	6.65271e+07	6.65311e+07	1.66862
chrX	6.68685e+07	6.68725e+07	1.59272
chrX	6.70055e+07	6.70095e+07	3.84341
chrX	6.71906e+07	6.71946e+07	1.25405
chrX	6.73428e+07	6.73468e+07	2.77713
chrX	6.75095e+07	6.75135e+07	3.84341
chrX	6.76937e+07	6.76977e+07	1.69887
chrX	6.77949e+07	6.77989e+07	1.56859
chrX	6.79608e+07	6.79648e+07	1.58161
chrX	6.81517e+07	6.81557e+07	1.50648
chrX	6.82717e+07	6.82757e+07	1.80847
chrX	6.84048e+07	6.84088e+07	1.7679
chrX	6.86617e+07	6.86657e+07	1.63236
chrX	6.89817e+07	6.89857e+07	1.59655
chrX	6.92109e+07	6.92149e+07	1.61619
chrX	6.93453e+07	6.93493e+07	5.97597
chrX	6.94126e+07	6.94166e+07	1.51907
chrX	6.9491e+07	6.9495e+07	1.83858
chrX	6.95629e+07	6.95669e+07	2.68827
chrX	6.96648e+07	6.96688e+07	1.77052
chrX	6.97819e+07	6.97859e+07	12.3736
chrX	6.99919e+07	6.99959e+07	1.62059
chrX	7.01587e+07	7.01627e+07	1.36089
chrX	7.04769e+07	7.04809e+07	1.34633
chrX	7.08231e+07	7.08271e+07	1.52862
chrX	7.09112e+07	7.09152e+07	1.49629
chrX	7.1011e+07	7.1015e+07	1.53471
chrX	7.11466e+07	7.11506e+07	2.18475
chrX	7.12998e+07	7.13038e+07	3.00331
chrX	7.14249e+07	7.14289e+07	1.54335
chrX	7.15318e+07	7.15358e+07	12.3736
chrX	7.16507e+07	7.16547e+07	13.7953
chrX	7.17217e+07	7.17257e+07	1.53493
chrX	7.1797e+07	7.1801e+07	1.43269
chrX	7.18645e+07	7.18685e+07	1.4597
chrX	7.19476e+07	7.19516e+07	1.59063
chrX	7.20259e+07	7.20299e+07	1.21114
chrX	7.22624e+07	7.22664e+07	1.54028
chrX	7.25312e+07	7.25352e+07	1.57394
chrX	7.26207e+07	7.26247e+07	1.53314
chrX	7.26683e+07	7.26723e+07	1.59737
chrX	7.27517e+07	7.27557e+07	1.65521
chrX	7.28685e+07	7.28725e+07	1.53665
chrX	7.3029e+07	7.3033e+07	1.54095
chrX	7.31913e+07	7.31953e+07	12.3736
chrX	7.36894e+07	7.36934e+07	1.54225
chrX	7.4295e+07	7.4299e+07	1.66686
chrX	7.45573e+07	7.45613e+07	1.54591
chrX	7.47389e+07	7.47429e+07	1.89017
chrX	7.48687e+07	7.48727e+07	1.61751
chrX	7.50789e+07	7.50829e+07	13.7953
chrX	7.5385e+07	7.5389e+07	1.48845
chrX	7.55379e+07	7.55419e+07	1.53304
chrX	7.57064e+07	7.57104e+07	1.62586
chrX	7.59406e+07	7.59446e+07	3.84341
chrX	7.62489e+07	7.62529e+07	1.48214
chrX	7.64882e+07	7.64922e+07	1.51396
chrX	7.65929e+07	7.65969e+07	1.55526
chrX	7.68419e+07	7.68459e+07	1.73495
chrX	7.71008e+07	7.71048e+07	1.57067
chrX	7.72264e+07	7.72304e+07	1.57226
chrX	7.73504e+07	7.73544e+07	1.42947
chrX	7.7434e+07	7.7438e+07	1.6249
chrX	7.75212e+07	7.75252e+07	1.58169
chrX	7.76677e+07	7.76717e+07	1.56722
chrX	7.7778e+07	7.7782e+07	1.49111
chrX	7.79662e+07	7.79702e+07	1.52521
chrX	7.81236e+07	7.81276e+07	15.2171
chrX	7.83007e+07	7.83047e+07	1.51693
chrX	7.8493e+07	7.8497e+07	1.56621
chrX	7.86508e+07	7.86548e+07	1.6038
chrX	7.89211e+07	7.89251e+07	1.51448
chrX	7.92366e+07	7.92406e+07	1.24933
chrX	7.93705e+07	7.93745e+07	1.70608
chrX	7.94628e+07	7.94668e+07	1.52122
chrX	7.96226e+07	7.96266e+07	1.51391
chrX	7.97681e+07	7.97721e+07	1.38849
chrX	8.03491e+07	8.03531e+07	1.57581
chrX	8.09741e+07	8.09781e+07	1.55587
chrX	8.10621e+07	8.10661e+07	1.56297
chrX	8.13567e+07	8.13607e+07	1.47838
chrX	8.1658e+07	8.1662e+07	4.90969
chrX	8.18446e+07	8.18486e+07	1.46669
chrX	8.20117e+07	8.20157e+07	1.48645
chrX	8.22696e+07	8.22736e+07	4.55426
chrX	8.25364e+07	8.25404e+07	1.51733
chrX	8.2731e+07	8.2735e+07	1.53111
chrX	8.29276e+07	8.29316e+07	1.46964
chrX	8.30381e+07	8.30421e+07	2.59942
chrX	8.31442e+07	8.31482e+07	1.48888
chrX	8.32373e+07	8.32413e+07	1.53527
chrX	8.32895e+07	8.32935e+07	1.66065
chrX	8.33799e+07	8.33839e+07	1.56434
chrX	8.34843e+07	8.34883e+07	1.6617
chrX	8.35652e+07	8.35692e+07	1.58475
chrX	8.36863e+07	8.36903e+07	1.77973
chrX	8.3793e+07	8.3797e+07	1.73813
chrX	8.38739e+07	8.38779e+07	1.80469
chrX	8.3958e+07	8.3962e+07	2.06628
chrX	8.40751e+07	8.40791e+07	1.70282
chrX	8.41578e+07	8.41618e+07	4.90969
chrX	8.42601e+07	8.42641e+07	1.66717
chrX	8.43379e+07	8.43419e+07	1.56059
chrX	8.44079e+07	8.44119e+07	1.51914
chrX	8.44581e+07	8.44621e+07	1.4432
chrX	8.45822e+07	8.45862e+07	1.56868
chrX	8.4687e+07	8.4691e+07	2.17735
chrX	8.4843e+07	8.4847e+07	1.58757
chrX	8.49335e+07	8.49375e+07	1.63154
chrX	8.50263e+07	8.50303e+07	1.92077
chrX	8.51014e+07	8.51054e+07	1.47646
chrX	8.5276e+07	8.528e+07	1.92706
chrX	8.54471e+07	8.54511e+07	1.95628
chrX	8.57343e+07	8.57383e+07	1.51754
chrX	8.6024e+07	8.6028e+07	1.70642
chrX	8.62132e+07	8.62172e+07	1.44428
chrX	8.63807e+07	8.63847e+07	1.56383
chrX	8.65369e+07	8.65409e+07	1.50511
chrX	8.66413e+07	8.66453e+07	1.4965
chrX	8.6787e+07	8.6791e+07	1.62985
chrX	8.69081e+07	8.69121e+07	1.52954
chrX	8.69889e+07	8.69929e+07	1.51023
chrX	8.70707e+07	8.70747e+07	1.64051
chrX	8.72444e+07	8.72484e+07	1.38267
chrX	8.73542e+07	8.73582e+07	1.45758
chrX	8.74955e+07	8.74995e+07	1.45349
chrX	8.76023e+07	8.76063e+07	1.52058
chrX	8.77071e+07	8.77111e+07	1.4551
chrX	8.7802e+07	8.7806e+07	2.08849
chrX	8.79187e+07	8.79227e+07	1.66106
chrX	8.80318e+07	8.80358e+07	13.7953
chrX	8.81482e+07	8.81522e+07	1.65882
chrX	8.82375e+07	8.82415e+07	1.52264
chrX	8.83239e+07	8.83279e+07	1.58476
chrX	8.84107e+07	8.84147e+07	1.50567
chrX	8.85481e+07	8.85521e+07	1.52157
chrX	8.87047e+07	8.87087e+07	1.66994
chrX	8.88462e+07	8.88502e+07	1.57543
chrX	8.91124e+07	8.91164e+07	1.6758
chrX	8.93356e+07	8.93396e+07	1.59142
chrX	8.94147e+07	8.94187e+07	1.70282
chrX	8.94768e+07	8.94808e+07	1.50581
chrX	8.95461e+07	8.95501e+07	3.84341
chrX	8.96173e+07	8.96213e+07	1.50758
chrX	8.97819e+07	8.97859e+07	1.43841
chrX	8.99777e+07	8.99817e+07	1.57737
chrX	9.01415e+07	9.01455e+07	1.5222
chrX	9.03293e+07	9.03333e+07	1.50654
chrX	9.06118e+07	9.06158e+07	1.59294
chrX	9.09112e+07	9.09152e+07	1.51999
chrX	9.12284e+07	9.12324e+07	1.55227
chrX	9.15899e+07	9.15939e+07	1.54285
chrX	9.17267e+07	9.17307e+07	1.56897
chrX	9.18443e+07	9.18483e+07	1.622
chrX	9.19779e+07	9.19819e+07	19.4822
chrX	9.21972e+07	9.22012e+07	1.65178
chrX	9.23775e+07	9.23815e+07	1.63977
chrX	9.24903e+07	9.24943e+07	12.3736
chrX	9.26679e+07	9.26719e+07	1.5203
chrX	9.29354e+07	9.29394e+07	15.2171
chrX	9.31924e+07	9.31964e+07	1.47661
chrX	9.33357e+07	9.33397e+07	1.59092
chrX	9.33879e+07	9.33919e+07	1.56545
chrX	9.34439e+07	9.34479e+07	1.71085
chrX	9.3507e+07	9.3511e+07	1.50432
chrX	9.36253e+07	9.36293e+07	1.48946
chrX	9.39148e+07	9.39188e+07	11.3074
chrX	9.4186e+07	9.419e+07	1.60573
chrX	9.44692e+07	9.44732e+07	1.59606
chrX	9.4762e+07	9.4766e+07	1.55289
chrX	9.48187e+07	9.48227e+07	1.28995
chrX	9.48895e+07	9.48935e+07	1.4808
chrX	9.5035e+07	9.5039e+07	1.87811
chrX	9.53355e+07	9.53395e+07	1.46471
chrX	9.55104e+07	9.55144e+07	1.53002
chrX	9.55887e+07	9.55927e+07	1.594
chrX	9.57666e+07	9.57706e+07	1.46395
chrX	9.60391e+07	9.60431e+07	1.57935
chrX	9.62876e+07	9.62916e+07	1.54776
chrX	9.64192e+07	9.64232e+07	1.5376
chrX	9.67819e+07	9.67859e+07	1.54375
chrX	9.7254e+07	9.7258e+07	1.53601
chrX	9.76162e+07	9.76202e+07	1.6061
chrX	9.79724e+07	9.79764e+07	1.52989
chrX	9.81485e+07	9.81525e+07	1.48575
chrX	9.82128e+07	9.82168e+07	1.57897
chrX	9.8334e+07	9.8338e+07	1.53583
chrX	9.84495e+07	9.84535e+07	1.47659
chrX	9.85982e+07	9.86022e+07	1.85302
chrX	9.87473e+07	9.87513e+07	1.45068
chrX	9.92721e+07	9.92761e+07	1.55832
chrX	9.98767e+07	9.98807e+07	1.57493
chrX	1.00041e+08	1.00045e+08	12.3736
chrX	1.00146e+08	1.0015e+08	1.71756
chrX	1.00268e+08	1.00272e+08	1.4559
chrX	1.00384e+08	1.00388e+08	1.52541
chrX	1.00437e+08	1.00441e+08	1.6077
chrX	1.00496e+08	1.005e+08	1.55353
chrX	1.00606e+08	1.0061e+08	1.48319
chrX	1.0072e+08	1.00724e+08	1.61837
chrX	1.00846e+08	1.0085e+08	1.6711
chrX	1.01096e+08	1.011e+08	1.53799
chrX	1.01544e+08	1.01548e+08	1.49889
chrX	1.02218e+08	1.02222e+08	1.61434
chrX	1.02661e+08	1.02665e+08	1.56022
chrX	1.02888e+08	1.02892e+08	1.40919
chrX	1.03267e+08	1.03271e+08	1.84414
chrX	1.03615e+08	1.03619e+08	1.96723
chrX	1.03892e+08	1.03896e+08	1.61607
chrX	1.04043e+08	1.04047e+08	2.03243
chrX	1.04156e+08	1.0416e+08	1.64025
chrX	1.04248e+08	1.04252e+08	1.72771
chrX	1.04337e+08	1.04341e+08	1.55618
chrX	1.04412e+08	1.04416e+08	1.60254
chrX	1.04486e+08	1.0449e+08	1.55991
chrX	1.04601e+08	1.04605e+08	1.65057
chrX	1.04715e+08	1.04719e+08	1.55207
chrX	1.04918e+08	1.04922e+08	1.45438
chrX	1.05295e+08	1.05299e+08	3.48798
chrX	1.05672e+08	1.05676e+08	1.42651
chrX	1.0594e+08	1.05944e+08	3.84341
chrX	1.06063e+08	1.06067e+08	1.54523
chrX	1.06138e+08	1.06142e+08	2.42171
chrX	1.06215e+08	1.06219e+08	12.3736
chrX	1.06356e+08	1.0636e+08	1.51209
chrX	1.06595e+08	1.06599e+08	1.48376
chrX	1.06815e+08	1.06819e+08	1.57607
chrX	1.0706e+08	1.07064e+08	1.63128
chrX	1.07184e+08	1.07188e+08	12.3736
chrX	1.07242e+08	1.07246e+08	1.71085
chrX	1.07369e+08	1.07373e+08	1.49877
chrX	1.07561e+08	1.07565e+08	1.64765
chrX	1.07726e+08	1.0773e+08	1.77628
chrX	1.07835e+08	1.07839e+08	1.72988
chrX	1.0791e+08	1.07914e+08	1.69037
chrX	1.08145e+08	1.08149e+08	1.91633
chrX	1.08369e+08	1.08373e+08	15.2171
chrX	1.0844e+08	1.08444e+08	1.2329
chrX	1.08509e+08	1.08513e+08	1.62845
chrX	1.08615e+08	1.08619e+08	1.55763
chrX	1.08746e+08	1.0875e+08	1.68172
chrX	1.08804e+08	1.08808e+08	1.61326
chrX	1.08923e+08	1.08927e+08	1.54742
chrX	1.09063e+08	1.09067e+08	1.64777
chrX	1.09255e+08	1.09259e+08	1.54945
chrX	1.0945e+08	1.09454e+08	1.622
chrX	1.09837e+08	1.09841e+08	1.48747
chrX	1.10265e+08	1.10269e+08	1.53365
chrX	1.10523e+08	1.10527e+08	1.4679
chrX	1.10732e+08	1.10736e+08	1.55116
chrX	1.10998e+08	1.11002e+08	12.3736
chrX	1.11378e+08	1.11382e+08	1.34999
chrX	1.11553e+08	1.11557e+08	1.52384
chrX	1.11708e+08	1.11712e+08	1.50206
chrX	1.11878e+08	1.11882e+08	1.41558
chrX	1.12037e+08	1.12041e+08	1.46171
chrX	1.1213e+08	1.12134e+08	1.98867
chrX	1.12258e+08	1.12262e+08	1.6451
chrX	1.12413e+08	1.12417e+08	1.53789
chrX	1.12595e+08	1.12599e+08	13.7953
chrX	1.12655e+08	1.12659e+08	1.52083
chrX	1.12738e+08	1.12742e+08	2.27953
chrX	1.12828e+08	1.12832e+08	1.99337
chrX	1.12914e+08	1.12918e+08	13.7953
chrX	1.12986e+08	1.1299e+08	1.70856
chrX	1.13153e+08	1.13157e+08	2.18475
chrX	1.13414e+08	1.13418e+08	1.73149
chrX	1.13603e+08	1.13607e+08	1.66418
chrX	1.1375e+08	1.13754e+08	1.86467
chrX	1.14035e+08	1.14039e+08	1.77213
chrX	1.14258e+08	1.14262e+08	1.64366
chrX	1.14329e+08	1.14333e+08	1.697
chrX	1.14493e+08	1.14497e+08	1.63347
chrX	1.14693e+08	1.14697e+08	1.8184
chrX	1.14792e+08	1.14796e+08	1.61864
chrX	1.14878e+08	1.14882e+08	1.57624
chrX	1.14996e+08	1.15e+08	1.5237
chrX	1.15147e+08	1.15151e+08	2.26374
chrX	1.1528e+08	1.15284e+08	1.84858
chrX	1.15379e+08	1.15383e+08	1.66777
chrX	1.15445e+08	1.15449e+08	1.78568
chrX	1.15607e+08	1.15611e+08	1.57144
chrX	1.15716e+08	1.1572e+08	1.45112
chrX	1.15849e+08	1.15853e+08	1.54094
chrX	1.15998e+08	1.16002e+08	1.56075
chrX	1.16172e+08	1.16176e+08	1.60549
chrX	1.16514e+08	1.16518e+08	1.64401
chrX	1.16692e+08	1.16696e+08	3.84341
chrX	1.16771e+08	1.16775e+08	1.58916
chrX	1.16837e+08	1.16841e+08	1.66346
chrX	1.17065e+08	1.17069e+08	1.52826
chrX	1.17328e+08	1.17332e+08	1.50702
chrX	1.17414e+08	1.17418e+08	1.5423
chrX	1.17484e+08	1.17488e+08	1.44815
chrX	1.17594e+08	1.17598e+08	1.63546
chrX	1.17769e+08	1.17773e+08	2.19956
chrX	1.17971e+08	1.17975e+08	1.56198
chrX	1.18058e+08	1.18062e+08	1.44979
chrX	1.18325e+08	1.18329e+08	1.41435
chrX	1.18605e+08	1.18609e+08	15.2171
chrX	1.18746e+08	1.1875e+08	1.67344
chrX	1.19003e+08	1.19007e+08	1.50675
chrX	1.19365e+08	1.19369e+08	12.3736
chrX	1.19642e+08	1.19646e+08	1.47723
chrX	1.1982e+08	1.19824e+08	4.19884
chrX	1.19934e+08	1.19938e+08	1.46911
chrX	1.20012e+08	1.20016e+08	12.3736
chrX	1.20054e+08	1.20058e+08	1.61133
chrX	1.20112e+08	1.20116e+08	1.55683
chrX	1.2033e+08	1.20334e+08	1.42585
chrX	1.20567e+08	1.20571e+08	1.51071
chrX	1.20633e+08	1.20637e+08	1.58504
chrX	1.20728e+08	1.20732e+08	1.53834
chrX	1.20822e+08	1.20826e+08	1.61297
chrX	1.20944e+08	1.20948e+08	1.48233
chrX	1.21153e+08	1.21157e+08	4.37655
chrX	1.21301e+08	1.21305e+08	1.58526
chrX	1.21468e+08	1.21472e+08	15.2171
chrX	1.2171e+08	1.21714e+08	1.57228
chrX	1.21836e+08	1.2184e+08	2.16321
chrX	1.22083e+08	1.22087e+08	1.58179
chrX	1.2233e+08	1.22334e+08	1.67136
chrX	1.22395e+08	1.22399e+08	1.42919
chrX	1.22463e+08	1.22467e+08	1.57561
chrX	1.22576e+08	1.2258e+08	1.57377
chrX	1.22691e+08	1.22695e+08	1.73624
chrX	1.22751e+08	1.22755e+08	1.74176
chrX	1.22844e+08	1.22848e+08	1.38689
chrX	1.22906e+08	1.2291e+08	1.44257
chrX	1.23031e+08	1.23035e+08	1.59836
chrX	1.23161e+08	1.23165e+08	15.2171
chrX	1.23371e+08	1.23375e+08	1.51577
chrX	1.23483e+08	1.23487e+08	1.53834
chrX	1.23557e+08	1.23561e+08	1.47533
chrX	1.23624e+08	1.23628e+08	1.55999
chrX	1.23748e+08	1.23752e+08	1.59878
chrX	1.2385e+08	1.23854e+08	1.3218
chrX	1.23911e+08	1.23915e+08	2.4008
chrX	1.23985e+08	1.23989e+08	1.58105
chrX	1.2414e+08	1.24144e+08	1.37783
chrX	1.26238e+08	1.26242e+08	1.41017
chrX	1.26607e+08	1.26611e+08	2.77713
chrX	1.26896e+08	1.269e+08	1.50455
chrX	1.27191e+08	1.27195e+08	1.44682
chrX	1.27346e+08	1.2735e+08	1.51018
chrX	1.27515e+08	1.27519e+08	1.49083
chrX	1.27659e+08	1.27663e+08	1.55569
chrX	1.27737e+08	1.27741e+08	1.44453
chrX	1.27804e+08	1.27808e+08	1.4939
chrX	1.27895e+08	1.27899e+08	1.69703
chrX	1.2801e+08	1.28014e+08	1.67198
chrX	1.28118e+08	1.28122e+08	1.59444
chrX	1.28261e+08	1.28265e+08	1.53069
chrX	1.28378e+08	1.28382e+08	1.6056
chrX	1.28426e+08	1.2843e+08	13.7953
chrX	1.28569e+08	1.28573e+08	2.59942
chrX	1.28666e+08	1.2867e+08	1.56473
chrX	1.28947e+08	1.28951e+08	1.7464
chrX	1.29202e+08	1.29206e+08	1.56562
chrX	1.29277e+08	1.29281e+08	1.59238
chrX	1.2944e+08	1.29444e+08	1.60732
chrX	1.29567e+08	1.29571e+08	1.61033
chrX	1.29716e+08	1.2972e+08	1.67505
chrX	1.29807e+08	1.29811e+08	1.65239
chrX	1.2989e+08	1.29894e+08	1.53388
chrX	1.29988e+08	1.29992e+08	1.55507
chrX	1.30083e+08	1.30087e+08	1.46934
chrX	1.30349e+08	1.30353e+08	1.58839
chrX	1.30419e+08	1.30423e+08	1.55869
chrX	1.30482e+08	1.30486e+08	1.5894
chrX	1.30565e+08	1.30569e+08	1.69754
chrX	1.30696e+08	1.307e+08	1.52163
chrX	1.30839e+08	1.30843e+08	12.3736
chrX	1.31015e+08	1.31019e+08	12.3736
chrX	1.31151e+08	1.31155e+08	1.8067
chrX	1.31229e+08	1.31233e+08	1.54966
chrX	1.31357e+08	1.31361e+08	1.63977
chrX	1.31558e+08	1.31562e+08	2.08997
chrX	1.31698e+08	1.31702e+08	1.6432
chrX	1.31823e+08	1.31827e+08	1.96473
chrX	1.31982e+08	1.31986e+08	1.51738
chrX	1.32166e+08	1.3217e+08	1.61003
chrX	1.32367e+08	1.32371e+08	11.3074
chrX	1.32525e+08	1.32529e+08	1.5538
chrX	1.32709e+08	1.32713e+08	1.61216
chrX	1.32876e+08	1.3288e+08	1.91591
chrX	1.32982e+08	1.32986e+08	1.52231
chrX	1.33161e+08	1.33165e+08	1.61202
chrX	1.33344e+08	1.33348e+08	1.77178
chrX	1.33453e+08	1.33457e+08	1.52226
chrX	1.33572e+08	1.33576e+08	1.89792
chrX	1.33686e+08	1.3369e+08	1.7402
chrX	1.33741e+08	1.33745e+08	2.42171
chrX	1.33811e+08	1.33815e+08	1.55822
chrX	1.34062e+08	1.34066e+08	1.88857
chrX	1.34309e+08	1.34313e+08	1.64347
chrX	1.34465e+08	1.34469e+08	1.47523
chrX	1.34695e+08	1.34699e+08	1.26491
chrX	1.34879e+08	1.34883e+08	12.3736
chrX	1.35017e+08	1.35021e+08	1.29967
chrX	1.35162e+08	1.35166e+08	1.40219
chrX	1.35277e+08	1.35281e+08	1.27215
chrX	1.35633e+08	1.35637e+08	13.7953
chrX	1.35816e+08	1.3582e+08	1.27132
chrX	1.36088e+08	1.36092e+08	1.45698
chrX	1.36262e+08	1.36266e+08	1.54462
chrX	1.36497e+08	1.36501e+08	1.50293
chrX	1.3668e+08	1.36684e+08	1.63786
chrX	1.36792e+08	1.36796e+08	1.58924
chrX	1.36907e+08	1.36911e+08	1.53219
chrX	1.37041e+08	1.37045e+08	1.49122
chrX	1.37116e+08	1.3712e+08	1.59423
chrX	1.37348e+08	1.37352e+08	1.61335
chrX	1.37592e+08	1.37596e+08	1.65187
chrX	1.37659e+08	1.37663e+08	1.67949
chrX	1.37743e+08	1.37747e+08	2.0792
chrX	1.37834e+08	1.37838e+08	1.56007
chrX	1.37893e+08	1.37897e+08	1.69111
chrX	1.37966e+08	1.3797e+08	1.63266
chrX	1.38052e+08	1.38056e+08	2.59942
chrX	1.38129e+08	1.38133e+08	13.7953
chrX	1.38187e+08	1.38191e+08	1.4759
chrX	1.38268e+08	1.38272e+08	1.58767
chrX	1.38395e+08	1.38399e+08	1.56711
chrX	1.38508e+08	1.38512e+08	4.19884
chrX	1.38583e+08	1.38587e+08	1.57836
chrX	1.3868e+08	1.38684e+08	1.46544
chrX	1.38797e+08	1.38801e+08	1.67873
chrX	1.38887e+08	1.38891e+08	1.66817
chrX	1.38974e+08	1.38978e+08	1.63977
chrX	1.39034e+08	1.39038e+08	1.46179
chrX	1.3915e+08	1.39154e+08	2.95484
chrX	1.39268e+08	1.39272e+08	1.56256
chrX	1.39499e+08	1.39503e+08	1.48777
chrX	1.39657e+08	1.39661e+08	1.46479
chrX	1.39869e+08	1.39873e+08	5.26512
chrX	1.40027e+08	1.40031e+08	1.49444
chrX	1.40162e+08	1.40166e+08	1.43475
chrX	1.40266e+08	1.4027e+08	1.50044
chrX	1.40438e+08	1.40442e+08	1.57485
chrX	1.40709e+08	1.40713e+08	1.64134
chrX	1.40943e+08	1.40947e+08	15.2171
chrX	1.41175e+08	1.41179e+08	1.55615
chrX	1.41271e+08	1.41275e+08	1.51578
chrX	1.41333e+08	1.41337e+08	1.65632
chrX	1.41473e+08	1.41477e+08	1.62924
chrX	1.41552e+08	1.41556e+08	1.51602
chrX	1.41603e+08	1.41607e+08	1.57934
chrX	1.41651e+08	1.41655e+08	1.63025
chrX	1.41813e+08	1.41817e+08	1.47797
chrX	1.4202e+08	1.42024e+08	1.59661
chrX	1.42137e+08	1.42141e+08	1.56329
chrX	1.42333e+08	1.42337e+08	1.53997
chrX	1.4255e+08	1.42554e+08	1.62432
chrX	1.42708e+08	1.42712e+08	1.47011
chrX	1.42864e+08	1.42868e+08	1.46939
chrX	1.43083e+08	1.43087e+08	1.51017
chrX	1.43203e+08	1.43207e+08	148.857
chrX	1.43269e+08	1.43273e+08	2.42171
chrX	1.43442e+08	1.43446e+08	1.51932
chrX	1.43661e+08	1.43665e+08	1.60618
chrX	1.4377e+08	1.43774e+08	1.48453
chrX	1.43856e+08	1.4386e+08	1.79728
chrX	1.4399e+08	1.43994e+08	1.75986
chrX	1.44112e+08	1.44116e+08	15.2171
chrX	1.44181e+08	1.44185e+08	1.78752
chrX	1.44323e+08	1.44327e+08	2.42171
chrX	1.44457e+08	1.44461e+08	1.60088
chrX	1.4453e+08	1.44534e+08	1.60826
chrX	1.44639e+08	1.44643e+08	1.68265
chrX	1.44762e+08	1.44766e+08	1.61338
chrX	1.44908e+08	1.44912e+08	1.56568
chrX	1.45071e+08	1.45075e+08	1.48276
chrX	1.4514e+08	1.45144e+08	1.64421
chrX	1.45212e+08	1.45216e+08	1.95736
chrX	1.45395e+08	1.45399e+08	1.55256
chrX	1.45592e+08	1.45596e+08	1.76163
chrX	1.45758e+08	1.45762e+08	2.10893
chrX	1.45873e+08	1.45877e+08	1.45969
chrX	1.46031e+08	1.46035e+08	1.65631
chrX	1.46229e+08	1.46233e+08	15.2171
chrX	1.46317e+08	1.46321e+08	1.62674
chrX	1.46406e+08	1.4641e+08	1.62537
chrX	1.46471e+08	1.46475e+08	1.59238
chrX	1.46572e+08	1.46576e+08	1.68433
chrX	1.46914e+08	1.46918e+08	1.65161
chrX	1.47192e+08	1.47196e+08	1.59238
chrX	1.47299e+08	1.47303e+08	1.52151
chrX	1.47449e+08	1.47453e+08	1.53204
chrX	1.47504e+08	1.47508e+08	1.57248
chrX	1.47706e+08	1.4771e+08	1.3603
chrX	1.47841e+08	1.47845e+08	1.60169
chrX	1.47977e+08	1.47981e+08	1.46426
chrX	1.48206e+08	1.4821e+08	1.62597
chrX	1.48612e+08	1.48616e+08	1.44244
chrX	1.48657e+08	1.48661e+08	4.37655
chrX	1.48728e+08	1.48732e+08	13.7953
chrX	1.48833e+08	1.48837e+08	1.72764
chrX	1.48964e+08	1.48968e+08	1.54718
chrX	1.4902e+08	1.49024e+08	1.59788
chrX	1.49174e+08	1.49178e+08	1.62808
chrX	1.49446e+08	1.4945e+08	1.58498
chrX	1.49505e+08	1.49509e+08	1.83356
chrX	1.49623e+08	1.49627e+08	1.66642
chrX	1.49701e+08	1.49705e+08	1.92829
chrX	1.49863e+08	1.49867e+08	1.81213
chrX	1.50011e+08	1.50015e+08	1.59561
chrX	1.50261e+08	1.50265e+08	1.57032
chrX	1.50482e+08	1.50486e+08	1.93009
chrX	1.5069e+08	1.50694e+08	1.49658
chrX	1.50894e+08	1.50898e+08	2.33591
chrX	1.51099e+08	1.51103e+08	2.42171
chrX	1.51353e+08	1.51357e+08	1.53794
chrX	1.51563e+08	1.51567e+08	1.40362
chrX	1.51689e+08	1.51693e+08	3.13256
chrX	1.51829e+08	1.51833e+08	1.44815
chrX	1.51986e+08	1.5199e+08	1.48353
chrX	1.52152e+08	1.52156e+08	1.514
chrX	1.5229e+08	1.52294e+08	1.57605
chrX	1.52439e+08	1.52443e+08	1.66944
chrX	1.52564e+08	1.52568e+08	1.56868
chrX	1.52757e+08	1.52761e+08	1.56936
chrX	1.53074e+08	1.53078e+08	1.61899
chrX	1.53338e+08	1.53342e+08	1.55612
chrX	1.53475e+08	1.53479e+08	12.3736
chrX	1.53684e+08	1.53688e+08	1.09224
chrX	1.53934e+08	1.53938e+08	1.57512
chrX	1.54119e+08	1.54123e+08	1.66984
chrX	1.54616e+08	1.5462e+08	1.4645
chrX	1.55098e+08	1.55102e+08	1.43908
chrX	1.55264e+08	1.55268e+08	1.45181
chrX	1.55468e+08	1.55472e+08	12.3736
chrX	1.55619e+08	1.55623e+08	1.90934
chrX	1.55754e+08	1.55758e+08	1.35358
chrX	1.55856e+08	1.5586e+08	1.59811
chrX	1.55996e+08	1.56e+08	1.43155
chrX	1.56167e+08	1.56171e+08	1.44347
chrX	1.56282e+08	1.56286e+08	1.58976
chrX	1.56354e+08	1.56358e+08	1.6093
chrX	1.56414e+08	1.56418e+08	2.42171
chrX	1.56511e+08	1.56515e+08	1.34019
chrX	1.56701e+08	1.56705e+08	1.56579
chrX	1.56915e+08	1.56919e+08	1.43523
chrX	1.57161e+08	1.57165e+08	1.54499
chrX	1.57276e+08	1.5728e+08	1.55281
chrX	1.5748e+08	1.57484e+08	1.63237
chrX	1.57682e+08	1.57686e+08	1.79287
chrX	1.5781e+08	1.57814e+08	1.4538
chrX	1.57929e+08	1.57933e+08	12.3736
chrX	1.58016e+08	1.5802e+08	1.58178
chrX	1.58219e+08	1.58223e+08	1.4531
chrX	1.58401e+08	1.58405e+08	1.51528
chrX	1.58456e+08	1.5846e+08	1.60469
chrX	1.58521e+08	1.58525e+08	1.42213
chrX	1.58573e+08	1.58577e+08	1.65444
chrX	1.58627e+08	1.58631e+08	2.06628
chrX	1.58712e+08	1.58716e+08	1.60901
chrX	1.58788e+08	1.58792e+08	12.3736
chrX	1.58884e+08	1.58888e+08	1.26352
chrX	1.58964e+08	1.58968e+08	3.48798
chrX	1.59039e+08	1.59043e+08	26.5907
chrX	1.59147e+08	1.59151e+08	1.42651
chrX	1.59443e+08	1.59447e+08	4.19884
chrX	1.59609e+08	1.59613e+08	1.50208
chrX	1.59714e+08	1.59718e+08	1.58974
chrX	1.60115e+08	1.60119e+08	12.3736
chrX	1.60478e+08	1.60482e+08	13.7953
chrX	1.606e+08	1.60604e+08	15.2171
chrX	1.60812e+08	1.60816e+08	12.3736
chrX	1.6109e+08	1.61094e+08	1.77009
chrX	1.61499e+08	1.61503e+08	1.43484
chrX	1.6185e+08	1.61854e+08	1.45484
chrX	1.62002e+08	1.62006e+08	1.30907
chrX	1.62168e+08	1.62172e+08	1.5721
chrX	1.62361e+08	1.62365e+08	1.7447
chrX	1.62662e+08	1.62666e+08	1.61005
chrX	1.62931e+08	1.62935e+08	1.58884
chrX	1.63095e+08	1.63099e+08	1.77218
chrX	1.63367e+08	1.63371e+08	1.62083
chrX	1.63568e+08	1.63572e+08	1.58611
chrX	1.63626e+08	1.6363e+08	1.5934
chrX	1.63714e+08	1.63718e+08	1.57832
chrX	1.63814e+08	1.63818e+08	1.63048
chrX	1.64056e+08	1.6406e+08	1.73416
chrX	1.64384e+08	1.64388e+08	1.90739
chrX	1.64595e+08	1.64599e+08	1.37241
chrX	1.64713e+08	1.64717e+08	1.80731
chrX	1.64888e+08	1.64892e+08	1.53812
chrX	1.65109e+08	1.65113e+08	1.55079
chrX	1.65388e+08	1.65392e+08	1.58457
chrX	1.65833e+08	1.65837e+08	1.64614
chrX	1.66268e+08	1.66272e+08	1.5326
chrX	1.66424e+08	1.66428e+08	1.82017
chrX	1.66472e+08	1.66476e+08	1.59759
chrX	1.66561e+08	1.66565e+08	1.57692
chrX	1.66656e+08	1.6666e+08	1.44229
chrX	1.66767e+08	1.66771e+08	1.61909
chrX	1.66933e+08	1.66937e+08	1.55201
chrX	1.67161e+08	1.67165e+08	2.24399
chrX	1.67447e+08	1.67451e+08	1.51355
chrX	1.67647e+08	1.67651e+08	1.43276
chrX	1.67757e+08	1.67761e+08	1.50136
chrX	1.67885e+08	1.67889e+08	1.5597
chrX	1.68085e+08	1.68089e+08	16.6388
chrX	1.6818e+08	1.68184e+08	1.80439
chrX	1.68221e+08	1.68225e+08	1.8749
chrX	1.68317e+08	1.68321e+08	1.55274
chrX	1.6839e+08	1.68394e+08	1.54388
chrX	1.68497e+08	1.68501e+08	1.43413
chrX	1.68689e+08	1.68693e+08	1.58355
chrX	1.68808e+08	1.68812e+08	1.46547
chrX	1.68984e+08	1.68988e+08	1.65794
chrX	1.69141e+08	1.69145e+08	1.57334
chrX	1.69337e+08	1.69341e+08	1.58023
chrX	1.6951e+08	1.69514e+08	2.42171
chrX	1.69679e+08	1.69683e+08	1.78194
chrX	1.69753e+08	1.69757e+08	1.55157
chrX	1.69839e+08	1.69843e+08	19.4822
chrX	1.69966e+08	1.6997e+08	1.86191
chrX	1.70673e+08	1.70677e+08	2.65866
chrX	1.70743e+08	1.70747e+08	2.42171
chrX	1.70843e+08	1.70847e+08	2.54018
chrY	158600	162600	1.61732
chrY	289000	293000	1.61114
chrY	741300	745300	1.46897
chrY	872800	876800	1.62565
chrY	1.1312e+06	1.1352e+06	1.50102
chrY	1.3739e+06	1.3779e+06	1.48226
chrY	1.4374e+06	1.4414e+06	1.65403
chrY	1.9034e+06	1.9074e+06	2.42171
chrY	2.1624e+06	2.1664e+06	1.53632
chrY	2.3552e+06	2.3592e+06	1.6106
chrY	2.5771e+06	2.5811e+06	1.58829
chrY	2.7357e+06	2.7397e+06	1.5945
chrY	2.9167e+06	2.9207e+06	1.64209
chrY	3.3349e+06	3.3389e+06	1.54989
chrY	3.7715e+06	3.7755e+06	1.52361
chrY	3.839e+06	3.843e+06	1.64109
chrY	3.9839e+06	3.9879e+06	1.75932
chrY	4.2601e+06	4.2641e+06	1.55133
chrY	4.4385e+06	4.4425e+06	1.60231
chrY	4.5537e+06	4.5577e+06	1.66807
chrY	4.6586e+06	4.6626e+06	2.14642
chrY	4.8548e+06	4.8588e+06	1.60185
chrY	5.0114e+06	5.0154e+06	1.58572
chrY	5.2592e+06	5.2632e+06	1.51397
chrY	5.5076e+06	5.5116e+06	2.42171
chrY	5.5974e+06	5.6014e+06	1.53662
chrY	5.6919e+06	5.6959e+06	1.71085
chrY	5.8282e+06	5.8322e+06	1.6045
chrY	5.9841e+06	5.9881e+06	1.57082
chrY	6.0571e+06	6.0611e+06	1.45522
chrY	6.1497e+06	6.1537e+06	1.51698
chrY	6.4585e+06	6.4625e+06	1.5921
chrY	6.8054e+06	6.8094e+06	1.5091
chrY	6.9901e+06	6.9941e+06	1.50609
chrY	8.0019e+06	8.0059e+06	1.53517
chrY	8.0469e+06	8.0509e+06	1.62352
chrY	8.0925e+06	8.0965e+06	13.7953
chrY	8.1492e+06	8.1532e+06	1.66008
chrY	8.2611e+06	8.2651e+06	1.8155
chrY	8.3806e+06	8.3846e+06	13.7953
chrY	8.5342e+06	8.5382e+06	1.54129
chrY	8.6601e+06	8.6641e+06	1.59178
chrY	8.7231e+06	8.7271e+06	1.52363
chrY	8.794e+06	8.798e+06	1.51947
chrY	8.8413e+06	8.8453e+06	1.52659
chrY	8.9007e+06	8.9047e+06	1.9478
chrY	9.0066e+06	9.0106e+06	1.48254
chrY	9.0835e+06	9.0875e+06	1.5483
chrY	9.1574e+06	9.1614e+06	13.7953
chrY	9.7276e+06	9.7316e+06	12.3736
chrY	1.0142e+07	1.0146e+07	1.48685
chrY	1.03035e+07	1.03075e+07	1.41974
chrY	1.03836e+07	1.03876e+07	1.57969
chrY	1.047e+07	1.0474e+07	1.70443
chrY	1.06143e+07	1.06183e+07	1.64904
chrY	1.07693e+07	1.07733e+07	1.48282
chrY	1.18432e+07	1.18472e+07	1.56484
chrY	1.27508e+07	1.27548e+07	1.524
chrY	1.29499e+07	1.29539e+07	1.54564
chrY	1.34443e+07	1.34483e+07	12.3736
chrY	1.41084e+07	1.41124e+07	1.42262
chrY	1.41893e+07	1.41933e+07	1.53314
chrY	1.46503e+07	1.46543e+07	1.59156
chrY	1.49115e+07	1.49155e+07	4.11618
chrY	1.61871e+07	1.61911e+07	2.19874
chrY	1.62633e+07	1.62673e+07	2.67637
chrY	1.64845e+07	1.64885e+07	1.20982
chrY	1.66118e+07	1.66158e+07	1.20089
chrY	1.73742e+07	1.73782e+07	1.70004
chrY	1.74633e+07	1.74673e+07	1.68779
chrY	1.83649e+07	1.83689e+07	1.62413
chrY	1.95062e+07	1.95102e+07	1.54054
chrY	1.96001e+07	1.96041e+07	1.83251
chrY	2.01995e+07	2.02035e+07	1.58424
chrY	2.02617e+07	2.02657e+07	2.77713
chrY	2.03808e+07	2.03848e+07	1.58256
chrY	2.04897e+07	2.04937e+07	1.49527
chrY	2.05359e+07	2.05399e+07	1.59178
chrY	2.06113e+07	2.06153e+07	1.06297
chrY	2.06653e+07	2.06693e+07	1.1296
chrY	2.07318e+07	2.07358e+07	20.9039
chrY	2.08549e+07	2.08589e+07	1.86882
chrY	2.09467e+07	2.09507e+07	1.67241
chrY	2.11617e+07	2.11657e+07	1.64302
chrY	2.16949e+07	2.16989e+07	1.8812
chrY	2.19219e+07	2.19259e+07	1.60719
chrY	2.25393e+07	2.25433e+07	1.342
chrY	2.27151e+07	2.27191e+07	1.51274
chrY	2.29355e+07	2.29395e+07	1.69901
chrY	2.31737e+07	2.31777e+07	1.53233
chrY	2.32505e+07	2.32545e+07	1.5825
chrY	2.33335e+07	2.33375e+07	1.43108
chrY	2.37273e+07	2.37313e+07	1.37333
chrY	2.38419e+07	2.38459e+07	1.35786
chrY	2.38889e+07	2.38929e+07	1.36437
chrY	2.41709e+07	2.41749e+07	1.33997
chrY	2.50095e+07	2.50135e+07	1.38895
chrY	2.57173e+07	2.57213e+07	1.54513
chrY	2.61597e+07	2.61637e+07	1.59801
chrY	2.65515e+07	2.65555e+07	1.63093
chrY	2.79685e+07	2.79725e+07	4.19884
chrY	2.82919e+07	2.82959e+07	3.84341
chrY	2.87059e+07	2.87099e+07	2.59942
chrY	2.87509e+07	2.87549e+07	8.46395
chrY	2.89331e+07	2.89371e+07	13.7953
chrY	2.90568e+07	2.90608e+07	1.49654
chrY	2.92239e+07	2.92279e+07	1.51393
chrY	2.93477e+07	2.93517e+07	4.55426
chrY	2.94244e+07	2.94284e+07	1.51755
chrY	2.94679e+07	2.94719e+07	2.37093
chrY	2.95165e+07	2.95205e+07	3.84341
chrY	2.96451e+07	2.96491e+07	1.54134
chrY	2.98793e+07	2.98833e+07	1.5847
chrY	3.15653e+07	3.15693e+07	6.68682
chrY	3.20215e+07	3.20255e+07	1.56465
chrY	3.20849e+07	3.20889e+07	1.51841
chrY	3.24887e+07	3.24927e+07	1.38368
chrY	3.3376e+07	3.338e+07	3.84341
chrY	3.38193e+07	3.38233e+07	1.76477
chrY	3.43327e+07	3.43367e+07	1.53497
chrY	3.4417e+07	3.4421e+07	1.62134
chrY	3.45825e+07	3.45865e+07	8.10853
chrY	3.46871e+07	3.46911e+07	2.4192
chrY	3.47529e+07	3.47569e+07	2.55993
chrY	3.48287e+07	3.48327e+07	29.4341
chrY	3.49398e+07	3.49438e+07	1.36804
chrY	3.49981e+07	3.50021e+07	1.34692
chrY	3.51194e+07	3.51234e+07	4.55426
chrY	3.51954e+07	3.51994e+07	23.7473
chrY	3.52697e+07	3.52737e+07	1.65161
chrY	3.54072e+07	3.54112e+07	1.4739
chrY	3.54872e+07	3.54912e+07	12.3736
chrY	3.62583e+07	3.62623e+07	2.77713
chrY	3.64644e+07	3.64684e+07	1.71588
chrY	3.74528e+07	3.74568e+07	2.54018
chrY	3.76957e+07	3.76997e+07	1.56868
chrY	3.77641e+07	3.77681e+07	12.3736
chrY	3.78401e+07	3.78441e+07	7.04225
chrY	3.79182e+07	3.79222e+07	2.06628
chrY	3.80027e+07	3.80067e+07	4.19884
chrY	3.80517e+07	3.80557e+07	16.6388
chrY	3.81275e+07	3.81315e+07	1.28332
chrY	3.82146e+07	3.82186e+07	2.42171
chrY	3.83396e+07	3.83436e+07	2.26938
chrY	3.84735e+07	3.84775e+07	3.84341
chrY	3.87661e+07	3.87701e+07	3.90522
chrY	3.88167e+07	3.88207e+07	1.42478
chrY	3.89108e+07	3.89148e+07	1.24682
chrY	3.90505e+07	3.90545e+07	3.84341
chrY	3.91339e+07	3.91379e+07	2.77713
chrY	3.91745e+07	3.91785e+07	5.97597
chrY	3.92895e+07	3.92935e+07	4.19884
chrY	3.93816e+07	3.93856e+07	3.84341
chrY	3.96945e+07	3.96985e+07	4.19884
chrY	3.97714e+07	3.97754e+07	2.42171
chrY	3.9855e+07	3.9859e+07	13.7953
chrY	3.99379e+07	3.99419e+07	3.84341
chrY	4.00064e+07	4.00104e+07	4.19884
chrY	4.00851e+07	4.00891e+07	4.19884
chrY	4.01469e+07	4.01509e+07	1.4739
chrY	4.02241e+07	4.02281e+07	15.2171
chrY	4.03441e+07	4.03481e+07	1.39985
chrY	4.06259e+07	4.06299e+07	13.7953
chrY	4.07441e+07	4.07481e+07	3.84341
chrY	4.07901e+07	4.07941e+07	2.42171
chrY	4.09503e+07	4.09543e+07	12.3736
chrY	4.10573e+07	4.10613e+07	4.19884
chrY	4.12641e+07	4.12681e+07	12.3736
chrY	4.16614e+07	4.16654e+07	3.84341
chrY	4.17161e+07	4.17201e+07	2.18475
chrY	4.17568e+07	4.17608e+07	1.32225
chrY	4.18069e+07	4.18109e+07	1.3796
chrY	4.18473e+07	4.18513e+07	1.3613
chrY	4.19182e+07	4.19222e+07	12.3736
chrY	4.20233e+07	4.20273e+07	1.2908
chrY	4.20873e+07	4.20913e+07	12.3736
chrY	4.21627e+07	4.21667e+07	13.7953
chrY	4.23061e+07	4.23101e+07	1.33004
chrY	4.23733e+07	4.23773e+07	26.5907
chrY	4.24286e+07	4.24326e+07	3.84341
chrY	4.25172e+07	4.25212e+07	2.42171
chrY	4.26036e+07	4.26076e+07	12.3736
chrY	4.28977e+07	4.29017e+07	12.3736
chrY	4.32779e+07	4.32819e+07	1.80958
chrY	4.33893e+07	4.33933e+07	12.3736
chrY	4.35199e+07	4.35239e+07	13.7953
chrY	4.36643e+07	4.36683e+07	1.05424
chrY	4.37663e+07	4.37703e+07	2.42171
chrY	4.38439e+07	4.38479e+07	1.71085
chrY	4.39209e+07	4.39249e+07	1.14771
chrY	4.40998e+07	4.41038e+07	1.11542
chrY	4.42283e+07	4.42323e+07	1.21541
chrY	4.42909e+07	4.42949e+07	13.7953
chrY	4.43339e+07	4.43379e+07	1.11786
chrY	4.44986e+07	4.45026e+07	1.18459
chrY	4.46473e+07	4.46513e+07	3.84341
chrY	4.4746e+07	4.475e+07	1.13151
chrY	4.48901e+07	4.48941e+07	1.19633
chrY	4.56611e+07	4.56651e+07	2.77713
chrY	4.67521e+07	4.67561e+07	2.70605
chrY	4.71571e+07	4.71611e+07	1.21017
chrY	4.75011e+07	4.75051e+07	3.84341
chrY	5.33307e+07	5.33347e+07	1.12803
chrY	5.36419e+07	5.36459e+07	2.59942
chrY	5.38801e+07	5.38841e+07	1.1097
chrY	5.46339e+07	5.46379e+07	3.84341
chrY	5.4944e+07	5.4948e+07	2.06628
chrY	5.53583e+07	5.53623e+07	2.42171
chrY	5.59461e+07	5.59501e+07	1.28726
chrY	5.62879e+07	5.62919e+07	1.24151
chrY	5.63983e+07	5.64023e+07	3.84341
chrY	5.64722e+07	5.64762e+07	12.3736
chrY	5.67425e+07	5.67465e+07	3.84341
chrY	5.69688e+07	5.69728e+07	1.37397
chrY	5.72227e+07	5.72267e+07	1.33819
chrY	5.73844e+07	5.73884e+07	2.06628
chrY	5.75665e+07	5.75705e+07	1.9478
chrY	5.78343e+07	5.78383e+07	1.32773
chrY	5.78851e+07	5.78891e+07	3.25103
chrY	5.81891e+07	5.81931e+07	2.42171
chrY	5.84366e+07	5.84406e+07	1.3833
chrY	5.85493e+07	5.85533e+07	1.33085
chrY	5.86601e+07	5.86641e+07	2.42171
chrY	5.87237e+07	5.87277e+07	1.50096
chrY	5.88485e+07	5.88525e+07	2.95484
chrY	5.89366e+07	5.89406e+07	12.3736
chrY	5.91687e+07	5.91727e+07	4.19884
chrY	5.92187e+07	5.92227e+07	1.18872
chrY	5.92617e+07	5.92657e+07	16.6388
chrY	5.93227e+07	5.93267e+07	4.19884
chrY	5.93923e+07	5.93963e+07	1.55853
chrY	5.95705e+07	5.95745e+07	1.10724
chrY	5.96609e+07	5.96649e+07	1.30057
chrY	5.98863e+07	5.98903e+07	1.71329
chrY	6.01585e+07	6.01625e+07	1.25738
chrY	6.02789e+07	6.02829e+07	3.84341
chrY	6.03755e+07	6.03795e+07	3.48798
chrY	6.04249e+07	6.04289e+07	1.9478
chrY	6.81271e+07	6.81311e+07	1.79971
chrY	6.90454e+07	6.90494e+07	1.55927
chrY	6.92269e+07	6.92309e+07	1.29619
chrY	6.93454e+07	6.93494e+07	12.3736
chrY	6.98645e+07	6.98685e+07	1.29229
chrY	7.0239e+07	7.0243e+07	1.2922
chrY	7.08635e+07	7.08675e+07	12.3736
chrY	7.09353e+07	7.09393e+07	1.2879
chrY	7.10962e+07	7.11002e+07	1.24367
chrY	7.13121e+07	7.13161e+07	2.2186
chrY	7.20777e+07	7.20817e+07	15.2171
chrY	7.24809e+07	7.24849e+07	1.43665
chrY	7.26891e+07	7.26931e+07	1.24273
chrY	7.30993e+07	7.31033e+07	1.21988
chrY	7.36287e+07	7.36327e+07	1.37174
chrY	7.42473e+07	7.42513e+07	12.3736
chrY	7.43427e+07	7.43467e+07	12.3736
chrY	7.44049e+07	7.44089e+07	12.3736
chrY	7.45185e+07	7.45225e+07	1.24108
chrY	7.45783e+07	7.45823e+07	1.9478
chrY	7.48301e+07	7.48341e+07	2.42171
chrY	7.51033e+07	7.51073e+07	1.71085
chrY	7.51702e+07	7.51742e+07	1.2862
chrY	7.54118e+07	7.54158e+07	1.60746
chrY	7.56041e+07	7.56081e+07	1.45939
chrY	7.56839e+07	7.56879e+07	15.2171
chrY	7.58001e+07	7.58041e+07	13.7953
chrY	7.6028e+07	7.6032e+07	1.11481
chrY	7.61187e+07	7.61227e+07	12.3736
chrY	7.61718e+07	7.61758e+07	13.7953
chrY	7.64067e+07	7.64107e+07	15.2171
chrY	7.65555e+07	7.65595e+07	2.42171
chrY	7.75585e+07	7.75625e+07	2.56388
chrY	7.80115e+07	7.80155e+07	19.4822
chrY	7.81221e+07	7.81261e+07	1.48648
chrY	7.82293e+07	7.82333e+07	12.3736
chrY	7.83151e+07	7.83191e+07	1.18198
chrY	7.84723e+07	7.84763e+07	1.31897
chrY	7.86669e+07	7.86709e+07	12.3736
chrY	7.87882e+07	7.87922e+07	1.51517
chrY	7.88584e+07	7.88624e+07	2.30323
chrY	7.89355e+07	7.89395e+07	23.7473
chrY	7.90294e+07	7.90334e+07	3.84341
chrY	7.90833e+07	7.90873e+07	1.11947
chrY	7.91681e+07	7.91721e+07	3.84341
chrY	7.9275e+07	7.9279e+07	4.19884
chrY	7.94993e+07	7.95033e+07	18.0605
chrY	7.97985e+07	7.98025e+07	3.84341
chrY	8.02609e+07	8.02649e+07	1.14745
chrY	8.04397e+07	8.04437e+07	4.19884
chrY	8.10669e+07	8.10709e+07	2.42171
chrY	8.11093e+07	8.11133e+07	2.77713
chrY	8.12667e+07	8.12707e+07	2.90258
chrY	8.1635e+07	8.1639e+07	1.14553
chrY	8.18097e+07	8.18137e+07	1.17771
chrY	8.19299e+07	8.19339e+07	15.2171
chrY	8.20945e+07	8.20985e+07	3.84341
chrY	8.22287e+07	8.22327e+07	12.3736
chrY	8.22759e+07	8.22799e+07	13.7953
chrY	8.27027e+07	8.27067e+07	1.9478
chrY	8.28379e+07	8.28419e+07	13.7953
chrY	8.31577e+07	8.31617e+07	4.19884
chrY	8.32259e+07	8.32299e+07	1.14779
chrY	8.34577e+07	8.34617e+07	2.42171
chrY	8.38969e+07	8.39009e+07	12.3736
chrY	8.40817e+07	8.40857e+07	2.59942
chrY	8.42737e+07	8.42777e+07	15.2171
chrY	8.44029e+07	8.44069e+07	1.13571
chrY	8.44621e+07	8.44661e+07	12.3736
chrY	8.45608e+07	8.45648e+07	2.51056
chrY	8.46628e+07	8.46668e+07	2.59942
chrY	8.47071e+07	8.47111e+07	1.08704
chrY	8.50489e+07	8.50529e+07	13.7953
chrY	8.51797e+07	8.51837e+07	2.42171
chrY	8.58701e+07	8.58741e+07	1.20173
chrY	8.59885e+07	8.59925e+07	13.7953
chrY	8.61963e+07	8.62003e+07	12.3736
chrY	8.62477e+07	8.62517e+07	3.84341
chrY	8.63021e+07	8.63061e+07	2.42171
chrY	8.64051e+07	8.64091e+07	1.38277
chrY	8.64611e+07	8.64651e+07	3.84341
chrY	8.65204e+07	8.65244e+07	12.3736
chrY	8.65659e+07	8.65699e+07	13.7953
chrY	8.66269e+07	8.66309e+07	3.84341
chrY	8.67348e+07	8.67388e+07	1.1633
chrY	8.68391e+07	8.68431e+07	1.71085
chrY	8.693e+07	8.6934e+07	13.7953
chrY	8.70764e+07	8.70804e+07	4.90969
chrY	8.73085e+07	8.73125e+07	1.57884
chrY	8.74117e+07	8.74157e+07	1.21103
chrY	8.74611e+07	8.74651e+07	15.2171
chrY	8.76825e+07	8.76865e+07	4.19884
chrY	8.78004e+07	8.78044e+07	15.2171
chrY	8.78713e+07	8.78753e+07	1.4015
chrY	8.7952e+07	8.7956e+07	12.3736
chrY	8.81763e+07	8.81803e+07	1.44931
chrY	8.83009e+07	8.83049e+07	1.10155
chrY	8.83899e+07	8.83939e+07	2.06628
chrY	8.85759e+07	8.85799e+07	12.3736
chrY	8.8757e+07	8.8761e+07	43.6512
chrY	8.88513e+07	8.88553e+07	12.3736
chrY	8.89269e+07	8.89309e+07	5.97597
chrY	8.91194e+07	8.91234e+07	1.21491
chrY	8.92287e+07	8.92327e+07	2.42171
chrY	8.93187e+07	8.93227e+07	12.3736
chrY	8.94541e+07	8.94581e+07	1.16079
chrY	8.95084e+07	8.95124e+07	1.16883
chrY	8.96099e+07	8.96139e+07	15.2171
chrY	8.97702e+07	8.97742e+07	1.29748
chrY	8.98275e+07	8.98315e+07	15.2171
chrY	8.99697e+07	8.99737e+07	1.1328
chrY	9.00217e+07	9.00257e+07	1.3218
chrY	9.01174e+07	9.01214e+07	12.3736
chrY	9.03493e+07	9.03533e+07	12.3736
chrY	9.05027e+07	9.05067e+07	12.3736
chrY	9.0769e+07	9.0773e+07	3.84341
chrX	466882738	46882899	13.7953
chrX	70385611	70385785	15.2171
chrY	2707089	2707178	1.35802
chr1	97538228	97538304	1.30723
chr15	51865029	51865206	1.18817
