# Supplementary material for: TH2BS11ph histone mark is enriched in the unsynapsed axes of the XY body and predominantly associates with H3K4me3-containing genomic regions in mammalian spermatocytes
Source: Epigenetics Chromatin. 2019 Sep 7;12:53. doi: 10.1186/s13072-019-0300-y (PMC6731575; doi:10.1186/s13072-019-0300-y)
Supplement: Supplementary file 9 — Additional file 9: Table S3. ChIP-seq dataset [P12]. TH2BS11ph ChIP sequencing peaks (called over TH2B dataset) in P12 mouse testicular cells. [file 13072_2019_300_MOESM9_ESM.xlsx]

## Sheet: Sheet1
GL456210.1	82699.5	86699.5	1.61939
GL456211.1	128400	132400	1.74207
GL456212.1	87199.5	91199.5	1.683
GL456216.1	26999.5	30999.5	3.102
GL456221.1	101200	105200	1.50684
GL456233.1	39399.5	43399.5	1.58248
GL456233.1	91299.5	95299.5	1.77115
GL456233.1	236200	240200	1.51159
GL456239.1	18099.5	22099.5	2.39055
GL456359.1	8399.5	12399.5	1.91926
GL456360.1	14399.5	18399.5	1.80547
GL456366.1	21799.5	25799.5	1.82956
GL456367.1	11699.5	15699.5	1.7423
GL456368.1	8199.5	12199.5	1.40405
GL456370.1	11299.5	15299.5	1.49273
GL456372.1	12199.5	16199.5	1.87956
GL456378.1	13299.5	17299.5	1.67548
GL456379.1	6299.5	10299.5	2.02821
GL456379.1	66299.5	70299.5	13.3385
GL456381.1	7099.5	11099.5	15.1011
GL456382.1	5099.5	9099.5	3.64396
GL456383.1	17899.5	21899.5	1.20381
GL456385.1	18499.5	22499.5	1.7395
GL456387.1	10299.5	14299.5	3.21013
GL456389.1	10899.5	14899.5	1.00802
GL456390.1	12099.5	16099.5	1.15831
GL456392.1	9899.5	13899.5	1.05926
GL456393.1	25499.5	29499.5	1.54131
GL456394.1	10199.5	14199.5	1.98474
GL456396.1	7899.5	11899.5	1.00691
JH584292.1	6899.5	10899.5	1.54851
JH584297.1	161400	165400	1.08912
JH584299.1	193700	197700	13.3385
JH584299.1	338000	342000	1.52588
JH584299.1	489600	493600	1.13696
JH584299.1	743500	747500	4.96594
JH584299.1	818500	822500	2.98297
JH584299.1	946900	950900	3.64396
JH584304.1	55199.5	59199.5	1.14527
JH792827.1	9699.5	13699.5	1.54637
JH792828.1	220300	224300	1.49049
JH792829.1	144300	148300	1.76934
KB469742.1	16499.5	20499.5	29.2022
KB469742.1	868500	872500	13.3385
KQ030484.1	11399.5	15399.5	1.56876
KQ030488.1	43199.5	47199.5	5.11282
KQ030489.1	61299.5	65299.5	13.3385
KQ030490.1	75799.5	79799.5	2.12613
KQ030491.1	10399.5	14399.5	2.05476
KQ030492.1	12399.5	16399.5	2.10002
KQ030493.1	3399.5	7399.5	3.10887
KQ030494.1	504000	508000	51.9696
KV575233.1	210000	214000	1.88132
KV575236.1	70199.5	74199.5	2.24954
KV575238.1	100400	104400	2.33389
KV575239.1	20799.5	24799.5	2.9692
KV575242.1	156800	160800	4.34167
chr1	1.25787e+07	1.25827e+07	1.74833
chr1	4.89649e+07	4.89689e+07	1.86638
chr1	8.02314e+07	8.02354e+07	1.83392
chr1	1.14419e+08	1.14423e+08	1.89279
chr1	1.49784e+08	1.49788e+08	1.82945
chr1	1.67155e+08	1.67159e+08	1.91406
chr1	1.80666e+08	1.8067e+08	2.28322
chr1	1.83244e+08	1.83248e+08	2.18356
chr1	1.87647e+08	1.87651e+08	2.06331
chr1	1.93737e+08	1.93741e+08	1.87226
chr10	5.3003e+06	5.3043e+06	1.81766
chr10	3.27167e+07	3.27207e+07	1.80389
chr10	6.99842e+07	6.99882e+07	2.18832
chr10	8.18205e+07	8.18245e+07	1.19974
chr10	9.30528e+07	9.30568e+07	1.89082
chr10	1.17395e+08	1.17399e+08	1.87584
chr11	1.54709e+07	1.54749e+07	1.87021
chr11	3.12305e+07	3.12345e+07	2.01347
chr11	5.29383e+07	5.29423e+07	2.02105
chr11	7.96344e+07	7.96384e+07	2.32835
chr11	1.05152e+08	1.05156e+08	2.33526
chr12	1.07894e+07	1.07934e+07	3.14734
chr12	1.91145e+07	1.91185e+07	1.76593
chr12	1.98297e+07	1.98337e+07	1.83548
chr12	2.1078e+07	2.1082e+07	2.04128
chr12	2.21795e+07	2.21835e+07	1.28802
chr12	2.23282e+07	2.23322e+07	1.23103
chr12	2.24571e+07	2.24611e+07	1.30786
chr12	2.25659e+07	2.25699e+07	1.23265
chr12	2.30165e+07	2.30205e+07	1.66697
chr12	2.34312e+07	2.34352e+07	1.25253
chr12	2.35587e+07	2.35627e+07	1.31571
chr12	2.36551e+07	2.36591e+07	1.31825
chr12	2.37751e+07	2.37791e+07	1.88596
chr12	2.39021e+07	2.39061e+07	1.40125
chr12	2.41367e+07	2.41407e+07	1.48878
chr12	3.97244e+07	3.97284e+07	1.79485
chr12	6.86323e+07	6.86363e+07	1.87386
chr12	8.48521e+07	8.48561e+07	2.43684
chr12	8.77605e+07	8.77645e+07	1.8446
chr12	9.85903e+07	9.85943e+07	1.9384
chr12	1.14858e+08	1.14862e+08	2.03707
chr13	1.29468e+07	1.29508e+07	1.75338
chr13	4.45229e+07	4.45269e+07	2.0221
chr13	6.70397e+07	6.70437e+07	1.73772
chr13	9.37409e+07	9.37449e+07	1.84522
chr13	1.19782e+08	1.19786e+08	1.70251
chr13	1.20168e+08	1.20172e+08	1.63115
chr14	3.08e+06	3.084e+06	1.68667
chr14	3.2634e+06	3.2674e+06	1.308
chr14	3.5437e+06	3.5477e+06	1.99148
chr14	3.7194e+06	3.7234e+06	1.04601
chr14	4.406e+06	4.41e+06	1.46347
chr14	5.078e+06	5.082e+06	1.24709
chr14	5.2476e+06	5.2516e+06	5.99414
chr14	5.3662e+06	5.3702e+06	1.24317
chr14	5.4805e+06	5.4845e+06	2.98297
chr14	5.5871e+06	5.5911e+06	34.4901
chr14	5.7167e+06	5.7207e+06	2.65247
chr14	6.2575e+06	6.2615e+06	1.77905
chr14	7.164e+06	7.168e+06	1.77408
chr14	1.35351e+07	1.35391e+07	1.78188
chr14	2.20642e+07	2.20682e+07	2.04314
chr14	2.52928e+07	2.52968e+07	2.63336
chr14	3.39101e+07	3.39141e+07	1.9092
chr14	4.1662e+07	4.1666e+07	1.39051
chr14	4.23731e+07	4.23771e+07	1.34891
chr14	4.31932e+07	4.31972e+07	1.65815
chr14	4.81433e+07	4.81473e+07	1.81443
chr14	5.29725e+07	5.29765e+07	1.05804
chr14	5.30875e+07	5.30915e+07	1.46412
chr14	6.12988e+07	6.13028e+07	2.09473
chr14	9.72452e+07	9.72492e+07	1.75353
chr15	6.1005e+06	6.1045e+06	1.84427
chr15	2.3998e+07	2.4002e+07	1.79925
chr15	7.13982e+07	7.14022e+07	2.01263
chr15	1.03826e+08	1.0383e+08	1.68603
chr16	3.0148e+06	3.0188e+06	5.18627
chr16	3.1271e+06	3.1311e+06	1.37321
chr16	1.06072e+07	1.06112e+07	2.07344
chr16	4.18716e+07	4.18756e+07	1.84695
chr16	8.17003e+07	8.17043e+07	1.79923
chr17	5.2351e+06	5.2391e+06	2.02729
chr17	1.03856e+07	1.03896e+07	2.11624
chr17	1.34469e+07	1.34509e+07	2.13735
chr17	1.43119e+07	1.43159e+07	2.158
chr17	3.48676e+07	3.48716e+07	2.10876
chr17	7.53155e+07	7.53195e+07	1.89916
chr18	7.1177e+06	7.1217e+06	1.92683
chr18	4.39652e+07	4.39692e+07	1.88151
chr18	7.72044e+07	7.72084e+07	2.39927
chr18	8.00502e+07	8.00542e+07	2.01632
chr18	8.49967e+07	8.50007e+07	1.85783
chr18	8.92166e+07	8.92206e+07	1.63829
chr19	3.5445e+06	3.5485e+06	2.72267
chr19	5.22e+06	5.224e+06	2.99346
chr19	2.20069e+07	2.20109e+07	1.87563
chr19	4.69905e+07	4.69945e+07	2.0535
chr19	5.89298e+07	5.89338e+07	2.06432
chr2	1.27353e+07	1.27393e+07	1.8011
chr2	4.07966e+07	4.08006e+07	2.00516
chr2	7.1532e+07	7.1536e+07	1.86643
chr2	8.65965e+07	8.66005e+07	1.72262
chr2	8.97057e+07	8.97097e+07	1.68562
chr2	9.02765e+07	9.02805e+07	1.77373
chr2	9.06187e+07	9.06227e+07	2.31229
chr2	9.57474e+07	9.57514e+07	5.97414
chr2	1.00611e+08	1.00615e+08	1.88132
chr2	1.00703e+08	1.00707e+08	4.08462
chr2	1.1167e+08	1.11674e+08	1.91025
chr2	1.48947e+08	1.48951e+08	2.07851
chr2	1.76753e+08	1.76757e+08	1.60919
chr2	1.77321e+08	1.77325e+08	1.52471
chr2	1.79868e+08	1.79872e+08	2.43934
chr3	9.3017e+06	9.3057e+06	1.74684
chr3	2.82499e+07	2.82539e+07	1.82906
chr3	4.57034e+07	4.57074e+07	1.70814
chr3	7.46349e+07	7.46389e+07	1.88438
chr3	1.05929e+08	1.05933e+08	1.95391
chr3	1.22451e+08	1.22455e+08	1.79873
chr3	1.45701e+08	1.45705e+08	1.78512
chr4	2.24513e+07	2.24553e+07	1.75764
chr4	5.15292e+07	5.15332e+07	2.01165
chr4	6.05056e+07	6.05096e+07	1.35956
chr4	6.0637e+07	6.0641e+07	1.35318
chr4	6.07402e+07	6.07442e+07	1.41863
chr4	6.08307e+07	6.08347e+07	1.76357
chr4	9.16665e+07	9.16705e+07	1.85093
chr4	1.21892e+08	1.21896e+08	5.4066
chr4	1.22085e+08	1.22089e+08	1.21008
chr4	1.22192e+08	1.22196e+08	1.34644
chr4	1.224e+08	1.22404e+08	1.985
chr4	1.26418e+08	1.26422e+08	2.58378
chr4	1.36982e+08	1.36986e+08	3.01641
chr4	1.44738e+08	1.44742e+08	1.71939
chr4	1.46165e+08	1.46169e+08	1.46506
chr4	1.4654e+08	1.46544e+08	1.63586
chr4	1.46728e+08	1.46732e+08	1.79465
chr4	1.46932e+08	1.46936e+08	1.47835
chr4	1.51634e+08	1.51638e+08	2.60049
chr4	1.5633e+08	1.56334e+08	1.59614
chr5	6.9894e+06	6.9934e+06	1.76817
chr5	1.10441e+07	1.10481e+07	3.2033
chr5	1.10853e+07	1.10893e+07	2.46887
chr5	1.11988e+07	1.12028e+07	1.67925
chr5	1.14302e+07	1.14342e+07	1.35091
chr5	1.16341e+07	1.16381e+07	1.77115
chr5	1.17418e+07	1.17458e+07	1.18388
chr5	1.34489e+07	1.34529e+07	1.648
chr5	2.29598e+07	2.29638e+07	1.93464
chr5	6.19174e+07	6.19214e+07	1.85544
chr5	9.35659e+07	9.35699e+07	1.53775
chr5	9.36354e+07	9.36394e+07	1.15731
chr5	9.37372e+07	9.37412e+07	1.56222
chr5	9.41855e+07	9.41895e+07	1.25736
chr5	9.42679e+07	9.42719e+07	2.17509
chr5	9.43676e+07	9.43716e+07	1.39224
chr5	9.46485e+07	9.46525e+07	4.52528
chr5	9.47232e+07	9.47272e+07	2.70756
chr5	9.49687e+07	9.49727e+07	4.52528
chr5	9.5303e+07	9.5307e+07	1.17992
chr5	9.54501e+07	9.54541e+07	1.28264
chr5	1.10213e+08	1.10217e+08	2.34889
chr5	1.27249e+08	1.27253e+08	2.27877
chr5	1.30583e+08	1.30587e+08	2.15752
chr5	1.3488e+08	1.34884e+08	2.40113
chr5	1.4054e+08	1.40544e+08	2.56686
chr5	1.47801e+08	1.47805e+08	2.22383
chr6	1.68974e+07	1.69014e+07	1.74144
chr6	3.58803e+07	3.58843e+07	1.99319
chr6	4.43407e+07	4.43447e+07	1.68387
chr6	6.00151e+07	6.00191e+07	1.86091
chr6	9.72178e+07	9.72218e+07	1.91005
chr6	1.2209e+08	1.22094e+08	1.70698
chr6	1.22797e+08	1.22801e+08	1.97837
chr6	1.23492e+08	1.23496e+08	2.02821
chr6	1.23546e+08	1.2355e+08	13.3385
chr6	1.31646e+08	1.3165e+08	1.91279
chr6	1.42866e+08	1.4287e+08	1.97218
chr6	1.47827e+08	1.47831e+08	1.96434
chr7	3.494e+06	3.498e+06	2.02062
chr7	3.6417e+06	3.6457e+06	2.57114
chr7	3.7992e+06	3.8032e+06	1.28693
chr7	4.7724e+06	4.7764e+06	2.02148
chr7	6.785e+06	6.789e+06	1.85398
chr7	7.8146e+06	7.8186e+06	1.13362
chr7	7.9155e+06	7.9195e+06	2.54231
chr7	8.0644e+06	8.0684e+06	1.23573
chr7	8.3887e+06	8.3927e+06	1.50661
chr7	8.7076e+06	8.7116e+06	1.21913
chr7	8.7994e+06	8.8034e+06	1.21196
chr7	8.8921e+06	8.8961e+06	4.52528
chr7	8.9355e+06	8.9395e+06	15.1011
chr7	9.1733e+06	9.1773e+06	1.33559
chr7	1.25316e+07	1.25356e+07	1.69955
chr7	1.64041e+07	1.64081e+07	2.11385
chr7	1.88472e+07	1.88512e+07	2.18246
chr7	2.02657e+07	2.02697e+07	1.11425
chr7	2.10922e+07	2.10962e+07	1.36115
chr7	2.21364e+07	2.21404e+07	1.09809
chr7	2.22747e+07	2.22787e+07	1.13733
chr7	2.23976e+07	2.24016e+07	1.06962
chr7	2.2537e+07	2.2541e+07	1.08419
chr7	2.26697e+07	2.26737e+07	18.6264
chr7	2.28093e+07	2.28133e+07	1.73611
chr7	2.78939e+07	2.78979e+07	2.21728
chr7	3.58542e+07	3.58582e+07	2.20099
chr7	3.88173e+07	3.88213e+07	1.5747
chr7	3.89959e+07	3.89999e+07	2.54231
chr7	3.91748e+07	3.91788e+07	1.85324
chr7	4.95546e+07	4.95586e+07	1.87062
chr7	8.28942e+07	8.28982e+07	1.91243
chr7	1.06086e+08	1.0609e+08	1.3263
chr7	1.22569e+08	1.22573e+08	2.10883
chr7	1.40525e+08	1.40529e+08	2.39951
chr7	1.43563e+08	1.43567e+08	2.55973
chr8	1.14e+07	1.1404e+07	1.93051
chr8	2.00292e+07	2.00332e+07	1.49012
chr8	2.03475e+07	2.03515e+07	1.28992
chr8	2.05971e+07	2.06011e+07	1.50696
chr8	2.11525e+07	2.11565e+07	1.48081
chr8	2.77701e+07	2.77741e+07	1.9028
chr8	4.45817e+07	4.45857e+07	1.79479
chr8	6.30082e+07	6.30122e+07	1.77663
chr8	7.17172e+07	7.17212e+07	2.42149
chr8	1.0097e+08	1.00974e+08	2.0839
chr9	8.1602e+06	8.1642e+06	1.99369
chr9	4.69062e+07	4.69102e+07	2.08302
chr9	9.46096e+07	9.46136e+07	1.91381
chr9	1.16411e+08	1.16415e+08	2.1778
chr9	1.2404e+08	1.24044e+08	1.6691
chr9	1.24256e+08	1.2426e+08	1.34242
chr9	1.24482e+08	1.24486e+08	1.89339
chrM	5999.5	9999.5	2.86133
chrX	3.0677e+06	3.0717e+06	2.20257
chrX	3.323e+06	3.327e+06	1.50827
chrX	3.5307e+06	3.5347e+06	16.8637
chrX	3.6998e+06	3.7038e+06	1.36965
chrX	3.8225e+06	3.8265e+06	1.21035
chrX	3.9627e+06	3.9667e+06	4.52528
chrX	4.1277e+06	4.1317e+06	1.4389
chrX	4.2785e+06	4.2825e+06	16.8637
chrX	4.3526e+06	4.3566e+06	1.2003
chrX	4.4895e+06	4.4935e+06	1.38916
chrX	4.6667e+06	4.6707e+06	1.48118
chrX	4.865e+06	4.869e+06	1.40409
chrX	4.9455e+06	4.9495e+06	15.1011
chrX	5.1125e+06	5.1165e+06	2.00815
chrX	5.4823e+06	5.4863e+06	1.44383
chrX	5.8227e+06	5.8267e+06	1.42682
chrX	5.9882e+06	5.9922e+06	1.59379
chrX	6.2535e+06	6.2575e+06	1.59786
chrX	6.5413e+06	6.5453e+06	1.53609
chrX	6.7452e+06	6.7492e+06	1.55636
chrX	7.4247e+06	7.4287e+06	1.80217
chrX	8.9579e+06	8.9619e+06	1.54444
chrX	1.05665e+07	1.05705e+07	1.61912
chrX	1.21945e+07	1.21985e+07	1.9875
chrX	1.32978e+07	1.33018e+07	1.89786
chrX	1.35312e+07	1.35352e+07	1.81211
chrX	1.37829e+07	1.37869e+07	1.64659
chrX	1.39859e+07	1.39899e+07	1.58419
chrX	1.40911e+07	1.40951e+07	1.61822
chrX	1.4285e+07	1.4289e+07	1.56528
chrX	1.47178e+07	1.47218e+07	1.54163
chrX	1.50311e+07	1.50351e+07	13.3385
chrX	1.52267e+07	1.52307e+07	1.48756
chrX	1.54227e+07	1.54267e+07	2.54231
chrX	1.55065e+07	1.55105e+07	1.48473
chrX	1.57169e+07	1.57209e+07	1.51141
chrX	1.60217e+07	1.60257e+07	1.55072
chrX	1.6199e+07	1.6203e+07	2.08591
chrX	1.62617e+07	1.62657e+07	1.58257
chrX	1.64636e+07	1.64676e+07	1.46349
chrX	1.70054e+07	1.70094e+07	1.52803
chrX	1.7795e+07	1.7799e+07	1.56912
chrX	1.82739e+07	1.82779e+07	1.39643
chrX	1.86591e+07	1.86631e+07	1.47813
chrX	1.91452e+07	1.91492e+07	1.50044
chrX	1.94322e+07	1.94362e+07	1.52946
chrX	1.95915e+07	1.95955e+07	1.43128
chrX	1.97168e+07	1.97208e+07	1.66557
chrX	1.99423e+07	1.99463e+07	1.49991
chrX	2.10112e+07	2.10152e+07	1.6499
chrX	2.19574e+07	2.19614e+07	1.54889
chrX	2.20525e+07	2.20565e+07	1.45081
chrX	2.22135e+07	2.22175e+07	1.60832
chrX	2.23673e+07	2.23713e+07	1.51266
chrX	2.25e+07	2.2504e+07	1.35509
chrX	2.25607e+07	2.25647e+07	13.3385
chrX	2.26673e+07	2.26713e+07	1.54712
chrX	2.28435e+07	2.28475e+07	1.54032
chrX	2.31123e+07	2.31163e+07	1.53138
chrX	2.35342e+07	2.35382e+07	1.49033
chrX	2.38871e+07	2.38911e+07	1.52893
chrX	2.43557e+07	2.43597e+07	1.43101
chrX	2.47024e+07	2.47064e+07	1.45422
chrX	2.53765e+07	2.53805e+07	1.81692
chrX	2.54908e+07	2.54948e+07	1.3536
chrX	2.56715e+07	2.56755e+07	1.43843
chrX	2.58279e+07	2.58319e+07	15.1011
chrX	2.59229e+07	2.59269e+07	1.2747
chrX	2.60739e+07	2.60779e+07	1.34228
chrX	2.63147e+07	2.63187e+07	1.33452
chrX	2.64277e+07	2.64317e+07	1.68466
chrX	2.64797e+07	2.64837e+07	20.389
chrX	2.65874e+07	2.65914e+07	1.45233
chrX	2.66645e+07	2.66685e+07	2.32198
chrX	2.6749e+07	2.6753e+07	1.84742
chrX	2.68367e+07	2.68407e+07	1.66468
chrX	2.72575e+07	2.72615e+07	3.2033
chrX	2.80075e+07	2.80115e+07	1.11726
chrX	2.80761e+07	2.80801e+07	15.1011
chrX	2.86213e+07	2.86253e+07	4.52528
chrX	2.87446e+07	2.87486e+07	1.095
chrX	2.95685e+07	2.95725e+07	3.86429
chrX	2.96637e+07	2.96677e+07	2.17509
chrX	3.00629e+07	3.00669e+07	13.3385
chrX	3.02465e+07	3.02505e+07	13.3385
chrX	3.03739e+07	3.03779e+07	2.46887
chrX	3.11977e+07	3.12017e+07	2.13505
chrX	3.13309e+07	3.13349e+07	1.20539
chrX	3.15925e+07	3.15965e+07	1.22346
chrX	3.17265e+07	3.17305e+07	1.41699
chrX	3.19621e+07	3.19661e+07	2.17509
chrX	3.20812e+07	3.20852e+07	1.3199
chrX	3.21971e+07	3.22011e+07	1.53274
chrX	3.23042e+07	3.23082e+07	1.67665
chrX	3.2478e+07	3.2482e+07	1.29714
chrX	3.2662e+07	3.2666e+07	1.69333
chrX	3.29264e+07	3.29304e+07	1.31314
chrX	3.30845e+07	3.30885e+07	1.93312
chrX	3.32026e+07	3.32066e+07	1.39935
chrX	3.33627e+07	3.33667e+07	1.71909
chrX	3.35255e+07	3.35295e+07	13.3385
chrX	3.36528e+07	3.36568e+07	1.34274
chrX	3.37131e+07	3.37171e+07	15.1011
chrX	3.37617e+07	3.37657e+07	1.36512
chrX	3.38453e+07	3.38493e+07	1.35906
chrX	3.39648e+07	3.39688e+07	1.38631
chrX	3.42592e+07	3.42632e+07	1.42089
chrX	3.4472e+07	3.4476e+07	1.25367
chrX	3.46016e+07	3.46056e+07	1.32805
chrX	3.51735e+07	3.51775e+07	1.14977
chrX	3.55949e+07	3.55989e+07	1.4483
chrX	3.59158e+07	3.59198e+07	1.53967
chrX	3.6689e+07	3.6693e+07	1.75432
chrX	3.74743e+07	3.74783e+07	1.49806
chrX	3.76353e+07	3.76393e+07	1.50879
chrX	3.83111e+07	3.83151e+07	1.70803
chrX	3.89133e+07	3.89173e+07	1.51948
chrX	3.92236e+07	3.92276e+07	1.57762
chrX	3.93304e+07	3.93344e+07	1.41003
chrX	3.95895e+07	3.95935e+07	1.53545
chrX	3.98509e+07	3.98549e+07	1.51775
chrX	3.99757e+07	3.99797e+07	13.3385
chrX	4.01557e+07	4.01597e+07	1.55853
chrX	4.03706e+07	4.03746e+07	1.72812
chrX	4.06733e+07	4.06773e+07	1.48649
chrX	4.09425e+07	4.09465e+07	1.4682
chrX	4.12756e+07	4.12796e+07	1.48672
chrX	4.19988e+07	4.20028e+07	1.62109
chrX	4.24879e+07	4.24919e+07	1.88719
chrX	4.25734e+07	4.25774e+07	1.58794
chrX	4.28007e+07	4.28047e+07	1.50795
chrX	4.31729e+07	4.31769e+07	1.53327
chrX	4.34344e+07	4.34384e+07	1.57641
chrX	4.36427e+07	4.36467e+07	1.51458
chrX	4.3952e+07	4.3956e+07	1.52982
chrX	4.41799e+07	4.41839e+07	1.86082
chrX	4.43017e+07	4.43057e+07	1.47608
chrX	4.44555e+07	4.44595e+07	1.71093
chrX	4.45905e+07	4.45945e+07	1.48555
chrX	4.47248e+07	4.47288e+07	1.45329
chrX	4.48581e+07	4.48621e+07	1.57098
chrX	4.50344e+07	4.50384e+07	1.51889
chrX	4.52462e+07	4.52502e+07	1.53769
chrX	4.53994e+07	4.54034e+07	1.54144
chrX	4.57153e+07	4.57193e+07	1.55487
chrX	4.60652e+07	4.60692e+07	1.58363
chrX	4.62025e+07	4.62065e+07	1.62252
chrX	4.63212e+07	4.63252e+07	1.48066
chrX	4.64688e+07	4.64728e+07	1.42353
chrX	4.66142e+07	4.66182e+07	1.53177
chrX	4.66944e+07	4.66984e+07	1.5069
chrX	4.68119e+07	4.68159e+07	1.41579
chrX	4.68809e+07	4.68849e+07	13.3385
chrX	4.69566e+07	4.69606e+07	1.53148
chrX	4.70471e+07	4.70511e+07	1.48847
chrX	4.71982e+07	4.72022e+07	1.47847
chrX	4.74517e+07	4.74557e+07	1.50452
chrX	4.76179e+07	4.76219e+07	1.83725
chrX	4.77259e+07	4.77299e+07	1.47103
chrX	4.83818e+07	4.83858e+07	1.75363
chrX	4.90995e+07	4.91035e+07	1.53558
chrX	4.9406e+07	4.941e+07	1.47267
chrX	4.97805e+07	4.97845e+07	1.49727
chrX	5.00502e+07	5.00542e+07	1.47639
chrX	5.02392e+07	5.02432e+07	1.4959
chrX	5.04821e+07	5.04861e+07	1.59651
chrX	5.07593e+07	5.07633e+07	1.6056
chrX	5.10641e+07	5.10681e+07	1.68279
chrX	5.12887e+07	5.12927e+07	1.59833
chrX	5.13659e+07	5.13699e+07	1.6283
chrX	5.14478e+07	5.14518e+07	1.52547
chrX	5.15654e+07	5.15694e+07	1.50144
chrX	5.1684e+07	5.1688e+07	1.83783
chrX	5.20383e+07	5.20423e+07	1.69912
chrX	5.25161e+07	5.25201e+07	1.58049
chrX	5.29877e+07	5.29917e+07	1.75675
chrX	5.33921e+07	5.33961e+07	1.69762
chrX	5.38939e+07	5.38979e+07	1.63197
chrX	5.42532e+07	5.42572e+07	2.0015
chrX	5.47456e+07	5.47496e+07	1.24061
chrX	5.51846e+07	5.51886e+07	2.04657
chrX	5.52582e+07	5.52622e+07	1.22598
chrX	5.53618e+07	5.53658e+07	1.61757
chrX	5.56071e+07	5.56111e+07	1.52212
chrX	5.62936e+07	5.62976e+07	1.63585
chrX	5.7496e+07	5.75e+07	1.61227
chrX	5.8322e+07	5.8326e+07	1.47856
chrX	5.86304e+07	5.86344e+07	1.4888
chrX	5.88515e+07	5.88555e+07	1.48285
chrX	5.89098e+07	5.89138e+07	1.53413
chrX	5.9012e+07	5.9016e+07	1.61956
chrX	5.91553e+07	5.91593e+07	1.66293
chrX	5.94004e+07	5.94044e+07	1.49888
chrX	5.96859e+07	5.96899e+07	1.4686
chrX	6.00126e+07	6.00166e+07	1.57009
chrX	6.10372e+07	6.10412e+07	1.57106
chrX	6.13354e+07	6.13394e+07	3.2033
chrX	6.14836e+07	6.14876e+07	1.56561
chrX	6.16769e+07	6.16809e+07	1.62403
chrX	6.18108e+07	6.18148e+07	1.6681
chrX	6.19621e+07	6.19661e+07	1.53783
chrX	6.24706e+07	6.24746e+07	1.56094
chrX	6.29443e+07	6.29483e+07	1.40772
chrX	6.31782e+07	6.31822e+07	1.54068
chrX	6.33055e+07	6.33095e+07	2.54231
chrX	6.33521e+07	6.33561e+07	1.77115
chrX	6.34179e+07	6.34219e+07	4.52528
chrX	6.35249e+07	6.35289e+07	1.51614
chrX	6.38042e+07	6.38082e+07	1.46971
chrX	6.41273e+07	6.41313e+07	1.54951
chrX	6.43598e+07	6.43638e+07	1.56656
chrX	6.44875e+07	6.44915e+07	13.3385
chrX	6.45823e+07	6.45863e+07	1.57518
chrX	6.49248e+07	6.49288e+07	1.50899
chrX	6.52791e+07	6.52831e+07	1.54235
chrX	6.54058e+07	6.54098e+07	1.61444
chrX	6.56647e+07	6.56687e+07	1.54738
chrX	6.59244e+07	6.59284e+07	1.50277
chrX	6.62052e+07	6.62092e+07	1.48749
chrX	6.64757e+07	6.64797e+07	1.51565
chrX	6.66463e+07	6.66503e+07	1.60607
chrX	6.67916e+07	6.67956e+07	1.50411
chrX	6.70182e+07	6.70222e+07	1.59651
chrX	6.72927e+07	6.72967e+07	1.57131
chrX	6.74301e+07	6.74341e+07	1.68378
chrX	6.76177e+07	6.76217e+07	1.52606
chrX	6.79087e+07	6.79127e+07	1.5186
chrX	6.80707e+07	6.80747e+07	2.76264
chrX	6.86148e+07	6.86188e+07	1.53298
chrX	6.92752e+07	6.92792e+07	1.47391
chrX	6.95692e+07	6.95732e+07	1.47893
chrX	6.96727e+07	6.96767e+07	1.68432
chrX	6.97514e+07	6.97554e+07	1.75313
chrX	6.98397e+07	6.98437e+07	2.32198
chrX	6.99381e+07	6.99421e+07	1.53219
chrX	7.01429e+07	7.01469e+07	1.60344
chrX	7.02716e+07	7.02756e+07	1.50729
chrX	7.03837e+07	7.03877e+07	13.3385
chrX	7.04938e+07	7.04978e+07	1.4349
chrX	7.06856e+07	7.06896e+07	1.53989
chrX	7.13547e+07	7.13587e+07	1.69112
chrX	7.2005e+07	7.2009e+07	1.53146
chrX	7.225e+07	7.2254e+07	1.6684
chrX	7.24039e+07	7.24079e+07	1.55241
chrX	7.25161e+07	7.25201e+07	2.90952
chrX	7.28457e+07	7.28497e+07	1.60016
chrX	7.39032e+07	7.39072e+07	1.81238
chrX	7.46991e+07	7.47031e+07	2.03504
chrX	7.47702e+07	7.47742e+07	1.89334
chrX	7.49218e+07	7.49258e+07	1.51565
chrX	7.50954e+07	7.50994e+07	1.71968
chrX	7.52049e+07	7.52089e+07	2.76264
chrX	7.53203e+07	7.53243e+07	1.5046
chrX	7.54211e+07	7.54251e+07	1.72709
chrX	7.59505e+07	7.59545e+07	1.52481
chrX	7.72476e+07	7.72516e+07	1.51557
chrX	7.8221e+07	7.8225e+07	1.46699
chrX	7.83003e+07	7.83043e+07	1.61522
chrX	7.87532e+07	7.87572e+07	1.56794
chrX	7.92491e+07	7.92531e+07	1.70732
chrX	7.93774e+07	7.93814e+07	1.60713
chrX	7.95419e+07	7.95459e+07	1.46972
chrX	7.97262e+07	7.97302e+07	1.56276
chrX	8.01512e+07	8.01552e+07	1.5005
chrX	8.05209e+07	8.05249e+07	1.69167
chrX	8.0737e+07	8.0741e+07	1.49904
chrX	8.09589e+07	8.09629e+07	1.39302
chrX	8.10228e+07	8.10268e+07	3.3292
chrX	8.10818e+07	8.10858e+07	1.65303
chrX	8.13219e+07	8.13259e+07	1.5432
chrX	8.15512e+07	8.15552e+07	1.64722
chrX	8.17501e+07	8.17541e+07	1.53617
chrX	8.20617e+07	8.20657e+07	1.54793
chrX	8.22365e+07	8.22405e+07	1.47004
chrX	8.25788e+07	8.25828e+07	1.55883
chrX	8.30901e+07	8.30941e+07	1.61087
chrX	8.33787e+07	8.33827e+07	1.48354
chrX	8.35817e+07	8.35857e+07	1.51918
chrX	8.36594e+07	8.36634e+07	1.79658
chrX	8.37756e+07	8.37796e+07	1.66341
chrX	8.39005e+07	8.39045e+07	1.48092
chrX	8.40136e+07	8.40176e+07	1.86034
chrX	8.40913e+07	8.40953e+07	1.5579
chrX	8.4271e+07	8.4275e+07	1.52473
chrX	8.43941e+07	8.43981e+07	1.56051
chrX	8.45957e+07	8.45997e+07	1.51048
chrX	8.47693e+07	8.47733e+07	1.59283
chrX	8.4878e+07	8.4882e+07	1.59125
chrX	8.5045e+07	8.5049e+07	1.5691
chrX	8.51673e+07	8.51713e+07	1.8122
chrX	8.54451e+07	8.54491e+07	1.55337
chrX	8.57571e+07	8.57611e+07	1.61131
chrX	8.61797e+07	8.61837e+07	1.63166
chrX	8.65521e+07	8.65561e+07	2.76264
chrX	8.66093e+07	8.66133e+07	1.76114
chrX	8.67721e+07	8.67761e+07	1.55409
chrX	8.69261e+07	8.69301e+07	2.04156
chrX	8.69873e+07	8.69913e+07	13.3385
chrX	8.70513e+07	8.70553e+07	1.35906
chrX	8.72531e+07	8.72571e+07	1.45949
chrX	8.7389e+07	8.7393e+07	1.48419
chrX	8.7533e+07	8.7537e+07	1.65283
chrX	8.7732e+07	8.7736e+07	1.55516
chrX	8.80331e+07	8.80371e+07	1.53118
chrX	8.8294e+07	8.8298e+07	1.489
chrX	8.84871e+07	8.84911e+07	1.54419
chrX	8.85891e+07	8.85931e+07	4.96594
chrX	8.8727e+07	8.8731e+07	1.52788
chrX	8.88749e+07	8.88789e+07	1.53786
chrX	8.89771e+07	8.89811e+07	1.44939
chrX	8.90779e+07	8.90819e+07	1.51314
chrX	8.93221e+07	8.93261e+07	1.5439
chrX	8.98669e+07	8.98709e+07	1.58189
chrX	9.0359e+07	9.0363e+07	1.57256
chrX	9.05328e+07	9.05368e+07	1.61862
chrX	9.06823e+07	9.06863e+07	1.50144
chrX	9.07895e+07	9.07935e+07	1.91804
chrX	9.08455e+07	9.08495e+07	1.51024
chrX	9.09221e+07	9.09261e+07	1.68398
chrX	9.10469e+07	9.10509e+07	1.49699
chrX	9.13223e+07	9.13263e+07	1.48465
chrX	9.15621e+07	9.15661e+07	4.52528
chrX	9.16229e+07	9.16269e+07	1.83236
chrX	9.17963e+07	9.18003e+07	1.36283
chrX	9.20251e+07	9.20291e+07	1.59583
chrX	9.21639e+07	9.21679e+07	1.66594
chrX	9.22626e+07	9.22666e+07	1.47658
chrX	9.2841e+07	9.2845e+07	1.58132
chrX	9.37851e+07	9.37891e+07	1.74929
chrX	9.43487e+07	9.43527e+07	1.80725
chrX	9.47419e+07	9.47459e+07	1.46797
chrX	9.5023e+07	9.5027e+07	1.79782
chrX	9.51823e+07	9.51863e+07	1.69257
chrX	9.5577e+07	9.5581e+07	1.56437
chrX	9.61307e+07	9.61347e+07	1.67569
chrX	9.64349e+07	9.64389e+07	1.43525
chrX	9.66216e+07	9.66256e+07	1.4546
chrX	9.68354e+07	9.68394e+07	1.57226
chrX	9.69814e+07	9.69854e+07	1.60873
chrX	9.73275e+07	9.73315e+07	1.51051
chrX	9.77033e+07	9.77073e+07	1.60031
chrX	9.78531e+07	9.78571e+07	1.54276
chrX	9.79497e+07	9.79537e+07	2.32198
chrX	9.81062e+07	9.81102e+07	1.6094
chrX	9.83094e+07	9.83134e+07	1.7082
chrX	9.86158e+07	9.86198e+07	1.57198
chrX	9.90182e+07	9.90222e+07	1.93604
chrX	9.96072e+07	9.96112e+07	1.92052
chrX	1.01201e+08	1.01205e+08	1.80892
chrX	1.02702e+08	1.02706e+08	1.69274
chrX	1.03662e+08	1.03666e+08	1.73942
chrX	1.04468e+08	1.04472e+08	1.71529
chrX	1.04784e+08	1.04788e+08	1.58555
chrX	1.05231e+08	1.05235e+08	1.5939
chrX	1.05896e+08	1.059e+08	1.6686
chrX	1.06416e+08	1.0642e+08	1.56852
chrX	1.06534e+08	1.06538e+08	3.49707
chrX	1.06806e+08	1.0681e+08	1.57717
chrX	1.07284e+08	1.07288e+08	1.59306
chrX	1.07601e+08	1.07605e+08	1.48086
chrX	1.07723e+08	1.07727e+08	15.1011
chrX	1.07905e+08	1.07909e+08	1.52567
chrX	1.08254e+08	1.08258e+08	1.5303
chrX	1.08442e+08	1.08446e+08	1.59872
chrX	1.08526e+08	1.0853e+08	1.4331
chrX	1.08832e+08	1.08836e+08	1.60413
chrX	1.09248e+08	1.09252e+08	1.49102
chrX	1.09481e+08	1.09485e+08	1.57318
chrX	1.09638e+08	1.09642e+08	1.60258
chrX	1.09884e+08	1.09888e+08	1.4693
chrX	1.10239e+08	1.10243e+08	1.54842
chrX	1.10497e+08	1.10501e+08	1.44151
chrX	1.10775e+08	1.10779e+08	1.54915
chrX	1.11112e+08	1.11116e+08	1.47545
chrX	1.11375e+08	1.11379e+08	1.97575
chrX	1.11455e+08	1.11459e+08	1.7735
chrX	1.11558e+08	1.11562e+08	1.66333
chrX	1.12023e+08	1.12027e+08	1.57693
chrX	1.12662e+08	1.12666e+08	1.55455
chrX	1.13145e+08	1.13149e+08	1.54208
chrX	1.13507e+08	1.13511e+08	1.55602
chrX	1.13645e+08	1.13649e+08	4.08462
chrX	1.13737e+08	1.13741e+08	1.60451
chrX	1.13871e+08	1.13875e+08	1.69946
chrX	1.14115e+08	1.14119e+08	1.58117
chrX	1.14382e+08	1.14386e+08	1.63896
chrX	1.14493e+08	1.14497e+08	1.45244
chrX	1.14591e+08	1.14595e+08	1.51611
chrX	1.14838e+08	1.14842e+08	1.49851
chrX	1.15069e+08	1.15073e+08	1.37667
chrX	1.15201e+08	1.15205e+08	1.40806
chrX	1.15539e+08	1.15543e+08	1.47642
chrX	1.16087e+08	1.16091e+08	1.5781
chrX	1.16466e+08	1.1647e+08	1.4783
chrX	1.16691e+08	1.16695e+08	1.59851
chrX	1.16854e+08	1.16858e+08	1.6237
chrX	1.17015e+08	1.17019e+08	1.58788
chrX	1.17175e+08	1.17179e+08	1.52683
chrX	1.17306e+08	1.1731e+08	2.34477
chrX	1.17406e+08	1.1741e+08	1.44197
chrX	1.17526e+08	1.1753e+08	1.61388
chrX	1.17724e+08	1.17728e+08	1.5346
chrX	1.17951e+08	1.17955e+08	1.88132
chrX	1.18017e+08	1.18021e+08	13.3385
chrX	1.18182e+08	1.18186e+08	1.58694
chrX	1.18348e+08	1.18352e+08	1.49715
chrX	1.18431e+08	1.18435e+08	1.45618
chrX	1.18591e+08	1.18595e+08	1.488
chrX	1.18846e+08	1.1885e+08	1.56158
chrX	1.19048e+08	1.19052e+08	1.60324
chrX	1.19147e+08	1.19151e+08	2.70756
chrX	1.19286e+08	1.1929e+08	1.56944
chrX	1.19545e+08	1.19549e+08	1.52598
chrX	1.19808e+08	1.19812e+08	1.62019
chrX	1.19969e+08	1.19973e+08	1.642
chrX	1.20333e+08	1.20337e+08	1.59432
chrX	1.2064e+08	1.20644e+08	1.88132
chrX	1.20724e+08	1.20728e+08	1.7569
chrX	1.20791e+08	1.20795e+08	2.22618
chrX	1.2095e+08	1.20954e+08	1.48597
chrX	1.21139e+08	1.21143e+08	1.50976
chrX	1.21284e+08	1.21288e+08	1.6351
chrX	1.21478e+08	1.21482e+08	1.4967
chrX	1.21654e+08	1.21658e+08	1.62379
chrX	1.21876e+08	1.2188e+08	1.44866
chrX	1.22019e+08	1.22023e+08	4.74561
chrX	1.22126e+08	1.2213e+08	1.57448
chrX	1.22356e+08	1.2236e+08	1.53498
chrX	1.22568e+08	1.22572e+08	1.93038
chrX	1.22685e+08	1.22689e+08	1.47113
chrX	1.22771e+08	1.22775e+08	1.56963
chrX	1.22896e+08	1.229e+08	1.49434
chrX	1.23065e+08	1.23069e+08	1.65064
chrX	1.23222e+08	1.23226e+08	1.38041
chrX	1.23303e+08	1.23307e+08	13.3385
chrX	1.23409e+08	1.23413e+08	13.3385
chrX	1.23562e+08	1.23566e+08	1.32675
chrX	1.23686e+08	1.2369e+08	1.52609
chrX	1.23763e+08	1.23767e+08	4.52528
chrX	1.23844e+08	1.23848e+08	2.54231
chrX	1.23983e+08	1.23987e+08	1.36385
chrX	1.24161e+08	1.24165e+08	1.51257
chrX	1.25941e+08	1.25945e+08	2.76264
chrX	1.25994e+08	1.25998e+08	15.1011
chrX	1.26161e+08	1.26165e+08	1.4048
chrX	1.26378e+08	1.26382e+08	1.41737
chrX	1.26499e+08	1.26503e+08	1.86437
chrX	1.26623e+08	1.26627e+08	1.60768
chrX	1.26784e+08	1.26788e+08	2.11928
chrX	1.26916e+08	1.2692e+08	1.56604
chrX	1.27356e+08	1.2736e+08	1.54787
chrX	1.27874e+08	1.27878e+08	1.58053
chrX	1.28155e+08	1.28159e+08	1.47533
chrX	1.28271e+08	1.28275e+08	2.17809
chrX	1.28368e+08	1.28372e+08	1.78339
chrX	1.28498e+08	1.28502e+08	1.43212
chrX	1.28677e+08	1.28681e+08	1.49321
chrX	1.29152e+08	1.29156e+08	1.51215
chrX	1.2954e+08	1.29544e+08	1.81162
chrX	1.29608e+08	1.29612e+08	1.71607
chrX	1.29768e+08	1.29772e+08	1.63727
chrX	1.29956e+08	1.2996e+08	1.84355
chrX	1.3007e+08	1.30074e+08	1.5973
chrX	1.30217e+08	1.30221e+08	1.53949
chrX	1.30665e+08	1.30669e+08	1.52825
chrX	1.31129e+08	1.31133e+08	1.6888
chrX	1.31356e+08	1.3136e+08	1.58413
chrX	1.31534e+08	1.31538e+08	1.48875
chrX	1.31869e+08	1.31873e+08	1.5358
chrX	1.32193e+08	1.32197e+08	1.56924
chrX	1.32297e+08	1.32301e+08	1.53916
chrX	1.32413e+08	1.32417e+08	1.56927
chrX	1.32549e+08	1.32553e+08	1.53646
chrX	1.32778e+08	1.32782e+08	1.60071
chrX	1.33037e+08	1.33041e+08	1.52352
chrX	1.34123e+08	1.34127e+08	1.67838
chrX	1.35237e+08	1.35241e+08	1.58114
chrX	1.35339e+08	1.35343e+08	2.17509
chrX	1.35493e+08	1.35497e+08	1.44066
chrX	1.3594e+08	1.35944e+08	1.69287
chrX	1.36892e+08	1.36896e+08	1.58912
chrX	1.37488e+08	1.37492e+08	1.43158
chrX	1.37575e+08	1.37579e+08	2.49335
chrX	1.3765e+08	1.37654e+08	1.58644
chrX	1.38147e+08	1.38151e+08	1.54299
chrX	1.38707e+08	1.38711e+08	1.55577
chrX	1.38835e+08	1.38839e+08	1.58087
chrX	1.39011e+08	1.39015e+08	1.61214
chrX	1.39401e+08	1.39405e+08	1.64431
chrX	1.39944e+08	1.39948e+08	1.69244
chrX	1.40486e+08	1.4049e+08	1.80832
chrX	1.40864e+08	1.40868e+08	1.75899
chrX	1.41173e+08	1.41177e+08	2.0847
chrX	1.41322e+08	1.41326e+08	1.57625
chrX	1.41504e+08	1.41508e+08	1.63455
chrX	1.41615e+08	1.41619e+08	1.68469
chrX	1.41728e+08	1.41732e+08	1.53234
chrX	1.41946e+08	1.4195e+08	1.50446
chrX	1.42149e+08	1.42153e+08	1.45009
chrX	1.42312e+08	1.42316e+08	1.65147
chrX	1.42702e+08	1.42706e+08	1.71665
chrX	1.43185e+08	1.43189e+08	1.55121
chrX	1.43499e+08	1.43503e+08	1.08431
chrX	1.43686e+08	1.4369e+08	1.60677
chrX	1.43982e+08	1.43986e+08	1.51109
chrX	1.44267e+08	1.44271e+08	1.70452
chrX	1.44536e+08	1.4454e+08	1.51315
chrX	1.4519e+08	1.45194e+08	1.52234
chrX	1.45686e+08	1.4569e+08	1.81837
chrX	1.45935e+08	1.45939e+08	1.5301
chrX	1.46273e+08	1.46277e+08	1.54588
chrX	1.46448e+08	1.46452e+08	13.3385
chrX	1.46625e+08	1.46629e+08	1.56226
chrX	1.46847e+08	1.46851e+08	1.51583
chrX	1.46948e+08	1.46952e+08	1.61579
chrX	1.47007e+08	1.47011e+08	5.4066
chrX	1.4707e+08	1.47074e+08	1.58977
chrX	1.47215e+08	1.47219e+08	1.5179
chrX	1.47356e+08	1.4736e+08	1.58755
chrX	1.47496e+08	1.475e+08	1.58634
chrX	1.47708e+08	1.47712e+08	1.56754
chrX	1.47986e+08	1.4799e+08	1.26903
chrX	1.48174e+08	1.48178e+08	4.52528
chrX	1.48529e+08	1.48533e+08	15.1011
chrX	1.48616e+08	1.4862e+08	1.5141
chrX	1.48861e+08	1.48865e+08	1.70914
chrX	1.48949e+08	1.48953e+08	13.3385
chrX	1.49006e+08	1.4901e+08	1.33219
chrX	1.49389e+08	1.49393e+08	5.84726
chrX	1.4964e+08	1.49644e+08	1.4833
chrX	1.49707e+08	1.49711e+08	1.36314
chrX	1.49803e+08	1.49807e+08	1.44066
chrX	1.49913e+08	1.49917e+08	1.46901
chrX	1.50018e+08	1.50022e+08	1.2346
chrX	1.50512e+08	1.50516e+08	1.57051
chrX	1.511e+08	1.51104e+08	1.7852
chrX	1.51847e+08	1.51851e+08	1.67801
chrX	1.5246e+08	1.52464e+08	1.67706
chrX	1.52568e+08	1.52572e+08	1.64331
chrX	1.53008e+08	1.53012e+08	1.6058
chrX	1.53488e+08	1.53492e+08	1.59659
chrX	1.53809e+08	1.53813e+08	1.60889
chrX	1.54134e+08	1.54138e+08	1.45341
chrX	1.54411e+08	1.54415e+08	1.56009
chrX	1.54671e+08	1.54675e+08	1.5722
chrX	1.54861e+08	1.54865e+08	1.54157
chrX	1.5515e+08	1.55154e+08	1.55479
chrX	1.55389e+08	1.55393e+08	1.64352
chrX	1.55484e+08	1.55488e+08	1.50243
chrX	1.55538e+08	1.55542e+08	13.3385
chrX	1.55628e+08	1.55632e+08	1.54926
chrX	1.55791e+08	1.55795e+08	1.48747
chrX	1.56027e+08	1.56031e+08	1.5005
chrX	1.5622e+08	1.56224e+08	1.60624
chrX	1.56432e+08	1.56436e+08	1.55437
chrX	1.56671e+08	1.56675e+08	1.47357
chrX	1.56879e+08	1.56883e+08	1.55658
chrX	1.57121e+08	1.57125e+08	1.51235
chrX	1.5726e+08	1.57264e+08	2.26322
chrX	1.57605e+08	1.57609e+08	1.68759
chrX	1.57962e+08	1.57966e+08	1.99796
chrX	1.5869e+08	1.58694e+08	1.55303
chrX	1.59576e+08	1.5958e+08	1.74794
chrX	1.60033e+08	1.60037e+08	1.63921
chrX	1.60479e+08	1.60483e+08	1.69278
chrX	1.60942e+08	1.60946e+08	1.68031
chrX	1.61454e+08	1.61458e+08	1.55621
chrX	1.62107e+08	1.62111e+08	1.6517
chrX	1.62726e+08	1.6273e+08	1.79134
chrX	1.6329e+08	1.63294e+08	1.60534
chrX	1.64095e+08	1.64099e+08	1.64732
chrX	1.64666e+08	1.6467e+08	1.5032
chrX	1.65039e+08	1.65043e+08	1.52244
chrX	1.65423e+08	1.65427e+08	1.4655
chrX	1.6557e+08	1.65574e+08	1.55175
chrX	1.65716e+08	1.6572e+08	1.42178
chrX	1.65886e+08	1.6589e+08	1.54602
chrX	1.66341e+08	1.66345e+08	1.63252
chrX	1.67121e+08	1.67125e+08	1.60474
chrX	1.67736e+08	1.6774e+08	1.52412
chrX	1.67967e+08	1.67971e+08	1.65965
chrX	1.68114e+08	1.68118e+08	1.53336
chrX	1.6834e+08	1.68344e+08	1.52118
chrX	1.68728e+08	1.68732e+08	1.62442
chrX	1.6912e+08	1.69124e+08	1.51867
chrX	1.69467e+08	1.69471e+08	1.52879
chrX	1.69868e+08	1.69872e+08	1.64225
chrX	1.70744e+08	1.70748e+08	1.53633
chrX	1.70844e+08	1.70848e+08	1.65201
chrY	243200	247200	1.10967
chrY	747400	751400	1.54609
chrY	920500	924500	1.6649
chrY	1.0505e+06	1.0545e+06	1.53594
chrY	1.2119e+06	1.2159e+06	1.6445
chrY	1.3848e+06	1.3888e+06	1.59388
chrY	1.8801e+06	1.8841e+06	1.48941
chrY	2.3511e+06	2.3551e+06	1.55478
chrY	2.7051e+06	2.7091e+06	15.1011
chrY	2.7581e+06	2.7621e+06	13.3385
chrY	2.9142e+06	2.9182e+06	1.09827
chrY	3.3399e+06	3.3439e+06	2.9389
chrY	3.9506e+06	3.9546e+06	1.6527
chrY	4.2357e+06	4.2397e+06	1.54486
chrY	4.4135e+06	4.4175e+06	1.48832
chrY	4.6453e+06	4.6493e+06	1.3531
chrY	4.8245e+06	4.8285e+06	1.49349
chrY	4.9029e+06	4.9069e+06	16.8637
chrY	5.0322e+06	5.0362e+06	1.48929
chrY	5.252e+06	5.256e+06	1.48146
chrY	5.4816e+06	5.4856e+06	1.50926
chrY	5.668e+06	5.672e+06	1.36069
chrY	5.7549e+06	5.7589e+06	1.70506
chrY	5.8369e+06	5.8409e+06	1.30767
chrY	5.963e+06	5.967e+06	1.24225
chrY	6.2613e+06	6.2653e+06	1.3564
chrY	6.4902e+06	6.4942e+06	1.61784
chrY	6.6459e+06	6.6499e+06	1.28042
chrY	6.7266e+06	6.7306e+06	1.50788
chrY	6.8458e+06	6.8498e+06	1.45491
chrY	6.9997e+06	7.0037e+06	1.42474
chrY	8.0984e+06	8.1024e+06	1.38318
chrY	8.172e+06	8.176e+06	1.31417
chrY	8.2541e+06	8.2581e+06	1.48263
chrY	8.3263e+06	8.3303e+06	4.96594
chrY	8.39e+06	8.394e+06	1.63295
chrY	8.5701e+06	8.5741e+06	1.23141
chrY	8.6827e+06	8.6867e+06	15.1011
chrY	8.7585e+06	8.7625e+06	1.79169
chrY	8.88e+06	8.884e+06	1.42333
chrY	8.9637e+06	8.9677e+06	2.76264
chrY	9.1067e+06	9.1107e+06	1.42659
chrY	9.2611e+06	9.2651e+06	2.54231
chrY	9.4598e+06	9.4638e+06	1.39639
chrY	9.6828e+06	9.6868e+06	1.46478
chrY	9.9769e+06	9.9809e+06	1.55699
chrY	1.0289e+07	1.0293e+07	1.18214
chrY	1.0367e+07	1.0371e+07	1.90451
chrY	1.05222e+07	1.05262e+07	1.48496
chrY	1.06865e+07	1.06905e+07	1.76976
chrY	1.07693e+07	1.07733e+07	5.4066
chrY	1.17883e+07	1.17923e+07	16.8637
chrY	1.18549e+07	1.18589e+07	2.1073
chrY	1.22661e+07	1.22701e+07	2.76264
chrY	1.27612e+07	1.27652e+07	1.11217
chrY	1.34405e+07	1.34445e+07	1.37252
chrY	1.41134e+07	1.41174e+07	1.37249
chrY	1.6614e+07	1.6618e+07	1.71106
chrY	1.72797e+07	1.72837e+07	2.76264
chrY	1.73737e+07	1.73777e+07	2.32198
chrY	1.97529e+07	1.97569e+07	13.3385
chrY	2.02199e+07	2.02239e+07	1.3819
chrY	2.03182e+07	2.03222e+07	1.49814
chrY	2.03948e+07	2.03988e+07	1.52078
chrY	2.04913e+07	2.04953e+07	18.6264
chrY	2.05675e+07	2.05715e+07	13.3385
chrY	2.0662e+07	2.0666e+07	1.84001
chrY	2.07773e+07	2.07813e+07	4.52528
chrY	2.08455e+07	2.08495e+07	1.22645
chrY	2.09639e+07	2.09679e+07	1.34886
chrY	2.13131e+07	2.13171e+07	5.4066
chrY	2.17641e+07	2.17681e+07	5.84726
chrY	2.18841e+07	2.18881e+07	2.54231
chrY	2.2091e+07	2.2095e+07	1.08005
chrY	2.24179e+07	2.24219e+07	5.4066
chrY	2.25195e+07	2.25235e+07	2.02821
chrY	2.27078e+07	2.27118e+07	1.11016
chrY	2.28834e+07	2.28874e+07	1.08571
chrY	2.34039e+07	2.34079e+07	15.1011
chrY	2.35055e+07	2.35095e+07	15.1011
chrY	2.37757e+07	2.37797e+07	15.1011
chrY	2.44723e+07	2.44763e+07	4.08462
chrY	2.52335e+07	2.52375e+07	4.52528
chrY	2.80399e+07	2.80439e+07	3.64396
chrY	2.84519e+07	2.84559e+07	2.76264
chrY	2.86111e+07	2.86151e+07	1.11807
chrY	2.86987e+07	2.87027e+07	2.76264
chrY	2.89066e+07	2.89106e+07	1.35506
chrY	2.90957e+07	2.90997e+07	1.34562
chrY	2.9189e+07	2.9193e+07	1.32187
chrY	2.94401e+07	2.94441e+07	20.389
chrY	2.95075e+07	2.95115e+07	13.3385
chrY	2.97717e+07	2.97757e+07	4.08462
chrY	3.31661e+07	3.31701e+07	4.08462
chrY	3.37819e+07	3.37859e+07	4.52528
chrY	3.39833e+07	3.39873e+07	15.1011
chrY	3.40327e+07	3.40367e+07	4.08462
chrY	3.41705e+07	3.41745e+07	4.08462
chrY	3.45781e+07	3.45821e+07	3.2033
chrY	3.51003e+07	3.51043e+07	13.3385
chrY	3.51792e+07	3.51832e+07	1.15142
chrY	3.53777e+07	3.53817e+07	2.02821
chrY	3.54765e+07	3.54805e+07	13.3385
chrY	3.55401e+07	3.55441e+07	1.66099
chrY	3.56023e+07	3.56063e+07	2.32198
chrY	3.59287e+07	3.59327e+07	1.15276
chrY	3.62119e+07	3.62159e+07	13.3385
chrY	3.62915e+07	3.62955e+07	13.3385
chrY	3.64827e+07	3.64867e+07	13.3385
chrY	3.74445e+07	3.74485e+07	1.17474
chrY	3.76031e+07	3.76071e+07	13.3385
chrY	3.80515e+07	3.80555e+07	18.6264
chrY	3.81275e+07	3.81315e+07	2.54231
chrY	3.819e+07	3.8194e+07	1.67395
chrY	3.82629e+07	3.82669e+07	13.3385
chrY	3.83623e+07	3.83663e+07	2.54231
chrY	3.84225e+07	3.84265e+07	1.13349
chrY	3.85267e+07	3.85307e+07	2.76264
chrY	3.85809e+07	3.85849e+07	13.3385
chrY	3.86821e+07	3.86861e+07	2.17509
chrY	3.87407e+07	3.87447e+07	15.1011
chrY	3.88783e+07	3.88823e+07	13.3385
chrY	3.89957e+07	3.89997e+07	1.30758
chrY	3.91176e+07	3.91216e+07	1.21791
chrY	3.91777e+07	3.91817e+07	13.3385
chrY	3.92562e+07	3.92602e+07	1.34081
chrY	3.98823e+07	3.98863e+07	16.8637
chrY	3.99985e+07	4.00025e+07	1.34105
chrY	4.00991e+07	4.01031e+07	15.1011
chrY	4.01987e+07	4.02027e+07	4.08462
chrY	4.03802e+07	4.03842e+07	1.16964
chrY	4.06147e+07	4.06187e+07	15.1011
chrY	4.06853e+07	4.06893e+07	13.3385
chrY	4.07682e+07	4.07722e+07	1.13701
chrY	4.08309e+07	4.08349e+07	2.76264
chrY	4.10067e+07	4.10107e+07	16.8637
chrY	4.10515e+07	4.10555e+07	3.2033
chrY	4.1144e+07	4.1148e+07	1.73024
chrY	4.12491e+07	4.12531e+07	1.66589
chrY	4.13329e+07	4.13369e+07	4.08462
chrY	4.15201e+07	4.15241e+07	1.25913
chrY	4.17023e+07	4.17063e+07	1.46855
chrY	4.17618e+07	4.17658e+07	2.37094
chrY	4.18132e+07	4.18172e+07	1.59528
chrY	4.19469e+07	4.19509e+07	2.02821
chrY	4.20011e+07	4.20051e+07	15.1011
chrY	4.20518e+07	4.20558e+07	1.49478
chrY	4.21568e+07	4.21608e+07	1.24801
chrY	4.23674e+07	4.23714e+07	1.39276
chrY	4.24975e+07	4.25015e+07	1.21261
chrY	4.25561e+07	4.25601e+07	4.52528
chrY	4.30404e+07	4.30444e+07	4.2315
chrY	4.31663e+07	4.31703e+07	13.3385
chrY	4.32302e+07	4.32342e+07	1.35804
chrY	4.33408e+07	4.33448e+07	1.3819
chrY	4.35371e+07	4.35411e+07	1.2048
chrY	4.36453e+07	4.36493e+07	1.29001
chrY	4.37496e+07	4.37536e+07	1.30975
chrY	4.38572e+07	4.38612e+07	1.33539
chrY	4.39372e+07	4.39412e+07	1.34116
chrY	4.40535e+07	4.40575e+07	18.6264
chrY	4.41443e+07	4.41483e+07	1.42644
chrY	4.42965e+07	4.43005e+07	2.98297
chrY	4.43755e+07	4.43795e+07	4.52528
chrY	4.44547e+07	4.44587e+07	2.54231
chrY	4.45429e+07	4.45469e+07	25.6769
chrY	4.46607e+07	4.46647e+07	1.54585
chrY	4.47743e+07	4.47783e+07	1.84742
chrY	4.67319e+07	4.67359e+07	2.54231
chrY	4.72687e+07	4.72727e+07	4.52528
chrY	4.73285e+07	4.73325e+07	22.1517
chrY	5.38994e+07	5.39034e+07	1.12407
chrY	5.45779e+07	5.45819e+07	4.08462
chrY	5.49385e+07	5.49425e+07	1.36994
chrY	5.51347e+07	5.51387e+07	2.76264
chrY	5.57805e+07	5.57845e+07	15.1011
chrY	5.58719e+07	5.58759e+07	4.08462
chrY	5.59199e+07	5.59239e+07	16.8637
chrY	5.60585e+07	5.60625e+07	16.8637
chrY	5.62869e+07	5.62909e+07	15.1011
chrY	5.64049e+07	5.64089e+07	16.8637
chrY	5.64819e+07	5.64859e+07	1.26807
chrY	5.67349e+07	5.67389e+07	4.08462
chrY	5.71272e+07	5.71312e+07	5.4066
chrY	5.73569e+07	5.73609e+07	13.3385
chrY	5.76019e+07	5.76059e+07	15.1011
chrY	5.77306e+07	5.77346e+07	1.84126
chrY	5.78116e+07	5.78156e+07	1.27678
chrY	5.83209e+07	5.83249e+07	1.70506
chrY	5.84298e+07	5.84338e+07	6.06758
chrY	5.89539e+07	5.89579e+07	1.13954
chrY	5.94883e+07	5.94923e+07	2.54231
chrY	5.96657e+07	5.96697e+07	4.08462
chrY	5.99135e+07	5.99175e+07	13.3385
chrY	6.01685e+07	6.01725e+07	1.19471
chrY	6.02415e+07	6.02455e+07	1.88132
chrY	6.02871e+07	6.02911e+07	16.8637
chrY	6.03783e+07	6.03823e+07	3.86429
chrY	6.77729e+07	6.77769e+07	2.76264
chrY	6.80935e+07	6.80975e+07	2.46887
chrY	6.92235e+07	6.92275e+07	1.32243
chrY	6.98097e+07	6.98137e+07	13.3385
chrY	7.10649e+07	7.10689e+07	4.08462
chrY	7.11209e+07	7.11249e+07	2.76264
chrY	7.13435e+07	7.13475e+07	18.6264
chrY	7.17103e+07	7.17143e+07	13.3385
chrY	7.18697e+07	7.18737e+07	4.08462
chrY	7.24691e+07	7.24731e+07	15.1011
chrY	7.29723e+07	7.29763e+07	13.3385
chrY	7.34049e+07	7.34089e+07	4.52528
chrY	7.34597e+07	7.34637e+07	16.8637
chrY	7.43155e+07	7.43195e+07	4.52528
chrY	7.4845e+07	7.4849e+07	1.21478
chrY	7.51413e+07	7.51453e+07	15.1011
chrY	7.52495e+07	7.52535e+07	4.08462
chrY	7.54147e+07	7.54187e+07	2.76264
chrY	7.54969e+07	7.55009e+07	4.08462
chrY	7.56057e+07	7.56097e+07	13.3385
chrY	7.57035e+07	7.57075e+07	15.1011
chrY	7.58491e+07	7.58531e+07	4.52528
chrY	7.59057e+07	7.59097e+07	15.1011
chrY	7.61321e+07	7.61361e+07	15.1011
chrY	7.80627e+07	7.80667e+07	15.1011
chrY	7.83101e+07	7.83141e+07	13.3385
chrY	7.84215e+07	7.84255e+07	4.96594
chrY	7.86303e+07	7.86343e+07	3.64396
chrY	7.88543e+07	7.88583e+07	2.54231
chrY	7.89495e+07	7.89535e+07	4.08462
chrY	7.90265e+07	7.90305e+07	4.52528
chrY	7.90772e+07	7.90812e+07	1.54235
chrY	7.92757e+07	7.92797e+07	1.30679
chrY	7.95601e+07	7.95641e+07	23.9143
chrY	8.00927e+07	8.00967e+07	13.3385
chrY	8.05051e+07	8.05091e+07	4.52528
chrY	8.08009e+07	8.08049e+07	2.76264
chrY	8.10031e+07	8.10071e+07	16.8637
chrY	8.10481e+07	8.10521e+07	2.17509
chrY	8.11021e+07	8.11061e+07	4.08462
chrY	8.1258e+07	8.1262e+07	1.83612
chrY	8.15753e+07	8.15793e+07	1.17953
chrY	8.17225e+07	8.17265e+07	4.52528
chrY	8.19595e+07	8.19635e+07	1.72394
chrY	8.20579e+07	8.20619e+07	15.1011
chrY	8.21097e+07	8.21137e+07	2.76264
chrY	8.21831e+07	8.21871e+07	15.1011
chrY	8.26479e+07	8.26519e+07	4.52528
chrY	8.27585e+07	8.27625e+07	4.52528
chrY	8.29798e+07	8.29838e+07	1.25089
chrY	8.30629e+07	8.30669e+07	15.1011
chrY	8.31404e+07	8.31444e+07	1.23869
chrY	8.31999e+07	8.32039e+07	13.3385
chrY	8.33505e+07	8.33545e+07	4.08462
chrY	8.34419e+07	8.34459e+07	15.1011
chrY	8.38591e+07	8.38631e+07	15.1011
chrY	8.40277e+07	8.40317e+07	1.44066
chrY	8.42087e+07	8.42127e+07	1.18684
chrY	8.4362e+07	8.4366e+07	2.32198
chrY	8.44633e+07	8.44673e+07	4.08462
chrY	8.45777e+07	8.45817e+07	4.08462
chrY	8.48273e+07	8.48313e+07	15.1011
chrY	8.52047e+07	8.52087e+07	2.02821
chrY	8.55457e+07	8.55497e+07	2.54231
chrY	8.59808e+07	8.59848e+07	1.3879
chrY	8.60927e+07	8.60967e+07	4.08462
chrY	8.62576e+07	8.62616e+07	1.27351
chrY	8.64071e+07	8.64111e+07	1.3132
chrY	8.65714e+07	8.65754e+07	1.88132
chrY	8.66293e+07	8.66333e+07	1.35709
chrY	8.67617e+07	8.67657e+07	1.40003
chrY	8.69031e+07	8.69071e+07	1.27541
chrY	8.69687e+07	8.69727e+07	2.76264
chrY	8.70434e+07	8.70474e+07	1.33049
chrY	8.71139e+07	8.71179e+07	16.8637
chrY	8.72297e+07	8.72337e+07	1.35687
chrY	8.73075e+07	8.73115e+07	18.6264
chrY	8.74124e+07	8.74164e+07	1.28906
chrY	8.75003e+07	8.75043e+07	1.48962
chrY	8.76722e+07	8.76762e+07	1.27795
chrY	8.78187e+07	8.78227e+07	6.72857
chrY	8.79865e+07	8.79905e+07	22.1517
chrY	8.81707e+07	8.81747e+07	4.08462
chrY	8.82747e+07	8.82787e+07	2.54231
chrY	8.83161e+07	8.83201e+07	15.1011
chrY	8.83721e+07	8.83761e+07	4.52528
chrY	8.84874e+07	8.84914e+07	1.35605
chrY	8.85719e+07	8.85759e+07	16.8637
chrY	8.8649e+07	8.8653e+07	1.38398
chrY	8.8811e+07	8.8815e+07	1.41443
chrY	8.89914e+07	8.89954e+07	1.39726
chrY	8.91089e+07	8.91129e+07	4.08462
chrY	8.92773e+07	8.92813e+07	1.2341
chrY	8.93895e+07	8.93935e+07	15.1011
chrY	8.95539e+07	8.95579e+07	4.52528
chrY	8.96161e+07	8.96201e+07	2.98297
chrY	8.97721e+07	8.97761e+07	20.389
chrY	8.9907e+07	8.9911e+07	1.26816
chrY	9.01717e+07	9.01757e+07	2.32198
chrY	9.05439e+07	9.05479e+07	4.08462
chrY	9.07492e+07	9.07532e+07	1.58292
